# Supplementary material for: Evidence for autotrophic growth of purple sulfur bacteria using pyrite as electron and sulfur source
Source: Appl Environ Microbiol. 2024 Jun 20;90(7):e00863-24. doi: 10.1128/aem.00863-24 (PMC11267869; doi:10.1128/aem.00863-24)
Supplement: Table S1 — Upregulated and downregulated genes. [file aem.00863-24-s0004.xlsx]

## Sheet: ALL
Gene locus	log2Fold	padj	Kegg or Strindb annotation	pBlast %	AA length	Sequence protein domains	Protein motifs (AA locus)	Transmembrane domains (AA locus)	Hydropathicity
Upregulated genes
Alvin_0431	2.80521	1.9e-17	hypothetical protein	100	59	none	none	none	-0.912
Alvin_1556	2.45685	5.89e-31	hypothetical protein	98.57	59	none	none	none	-0.712
Alvin_1150	2.11609	9.47e-16	conserved hypothetical protein	100	62	none	none	TM (4-26 & 33-52)	1.6
Alvin_0900	2.17487	2.07e-14	hypothetical protein	52.38	64	none	none	none	-0.0783
Alvin_3291	3.20141	4.82e-30	hypothetical protein	100	71	none	none	none	-1.165
Alvin_0492	2.1843	6.21e-19	conserved hypothetical protein	98.21	76	none	none	none	-0.641
Alvin_1524	2.29922	0.002293	Protein of unknown function DUF1920	87.13	84	FeoC	none	none	-0.506
Alvin_3196	2.80853	3.32e-07	hypothetical protein	100	85	none	none	none	-0.667
Alvin_1154	2.00434	7.41e-08	conserved hypothetical protein	71.76	96	none	coiled-coil (9-36)	none	-1.034
Alvin_0016	2.93423	3.2e-15	conserved hypothetical protein	87.21	101	DUF-3430	none	TM (60-80)	0.17
Alvin_0022	7.10415	7.8e-116	Domain of unknown function DUF1924	81.76	118	DUF-1924	signal peptide (1-23)	TM (5-25)	-0.403
Alvin_1146	2.23897	4.43e-19	hypothetical protein	93.33	130	none	none	none	-0.358
Alvin_2704	2.03954	1.12e-12	conserved hypothetical protein	96.3	154	none	none	none	-0.271
Alvin_0107	2.04594	3.87e-13	conserved hypothetical protein	98.9	171	DUF5063	none	none	-0.214
Alvin_0929	2.75008	4.79e-13	hypothetical protein	100	198	none	none	TM (60-80)	-0.234
Alvin_2092	2.50031	3.3e-13	conserved hypothetical protein	91.93	219	sulfotransfer_2 domain	none	none	-0.519
Alvin_1094	4.82849	4.22e-62	uncharacterized protein	97.62	320	Ankyrin repeats	signal peptide (1-27)	none	0.05
Alvin_1152	2.26406	3.85e-20	uncharacterized conserved protein UCP029693	96.41	357	DUF2333	TM	TM (33-55)	-0.262
Downregulated genes
Alvin_2759	-3.15462	0.007983	hypothetical protein	98.75	52	LHC	TM (29-51)	TM (29-51)	0.679
Alvin_0708	-3.0274	2.25e-07	hypothetical protein	98.64	52	LHC	TM (24-49)	TM (21-43)	0.862
Alvin_0703	-6.82868	3.27e-10	hypothetical protein	99.15	53	LHC	TM (25-50)	TM (28-50)	0.692
Alvin_3072	-4.6921	3.19e-68	conserved hypothetical protein	59.63	61	DUF2892	TM (7-25 & 31-52)	TM (30-52)	0.793
Alvin_0705	-6.62223	1.51e-78	hypothetical protein	98.51	69	LHC	TM (26-46)	M (24-46)	0.648
Alvin_3032	-3.04496	7.99e-33	conserved hypothetical protein	95.72	74	none	Coiled-coil (4-31 & 47-67)	none	-0.611
Alvin_1741	-6.21679	3.7e-36	hypothetical protein	100	78	none	coiled-coil (51-71)	none	-0.735
Alvin_1711	-3.27776	1.76e-08	hypothetical protein	100	95	none	none	none	-0.784
Alvin_2254	-2.55775	2.15e-14	conserved hypothetical protein	44.03	104	none	TM (1-21)	none	-0.052
Alvin_3195	-2.15697	0.001211	hypothetical protein	48.06	106	none	none	none	-0.842
Alvin_1122	-2.73033	2.51e-16	conserved hypothetical protein	83.95	116	none	none	none	-0.318
Alvin_1712	-2.48173	2.14e-12	conserved hypothetical protein	48.15	129	none	none	none	-0.409
Alvin_2497	-3.9584	1.66e-52	conserved hypothetical protein	84.85	135	none	none	none	0.076
Alvin_2136	-5.2285	9.42e-76	hypothetical protein	99.4	138	none	signal peptide (1-24)	TM (7-24)	-0.107
Alvin_2415	-2.01492	8.42e-09	conserved hypothetical protein	34.59	146	none	Coiled-coil (68-88)	none	-0.072
Alvin_1841	-3.12681	1.25e-64	Protein of unknown function	100	149	YqeY	none	none	-0.168
Alvin_0500	-3.2702	6.79e-27	protein of unknown function DUF150	98.4	151	DUF150	RimP C and N terminal	none	-0.175
Alvin_0749	-3.1713	0.000522	hypothetical protein	17.99	154	none	none	none	-0.348
Alvin_1734	-2.12493	9.49e-08	Protein of unknown function DUF2269	37.89	155	DUF2296	TM (12-31, 52-70, 82-104 & 132-152)	TM (10-32, 52-74, 84-106, & 133-152)	0.939
Alvin_2601	-2.09147	2.03e-20	conserved hypothetical protein	98.45	159	DsrE_2	coiled-coil (103-123) Transmembrane (21-44 &72-91)	TM (21-43 & 72-91)	0.236
Alvin_0962	-5.75253	6.48e-108	uncharacterized protein	98.41	176	Ankyrin repeats	Ankyring repeats signal peptide 1-22	1-20TM	-0.067
Alvin_1896	-2.1678	6.99e-19	protein of unknown function DUF177	99.44	184	YceD	none	none	0.329
Alvin_2515	-4.05541	9.34e-94	hypothetical protein	98.15	202	none	TM (1-22) Coiled-coil (35-55 & 126-160)	TM (7-26)	-0.902
Alvin_0499	-2.18866	1.16e-14	hypothetical protein	98.25	277	none	TM (16-34) coiled-coil (211-238)	TM (13-35)	-0.325
Alvin_0746	-2.15032	4.29e-10	hypothetical protein	41.43	381	Putative MetA	signal peptide (1-31) coiled-coil (41-61)	TM (12-34)	-0.152
