# Supplementary material for: Evidence for autotrophic growth of purple sulfur bacteria using pyrite as electron and sulfur source
Source: Appl Environ Microbiol. 2024 Jun 20;90(7):e00863-24. doi: 10.1128/aem.00863-24 (PMC11267869; doi:10.1128/aem.00863-24)
Supplement: Table S2 — Pyrite versus elemental sulfur. [file aem.00863-24-s0005.xlsx]

## Sheet: Pyrite vs. Elemental sulfur
			Pyrite (this study)			Elemental sulfur (Weissgerber et al., 2013)
	Gene locus	Annotation	Change fold	Adjusted P-value		Change fold	P-value
1	Alvin_0001	chromosomal replication initiator protein DnaA	1.01211	0.945312		0.769901	0.00510414
2	Alvin_0002	DNA polymerase III, beta subunit	1.13085	0.513849		1.45314	0.368112
3	Alvin_0003	DNA replication and repair protein RecF	0.998337	0.994963		1.65181	0.0469412
4	Alvin_0004	hypothetical protein Alvin_0004	1.26943	0.343166		3.17846	0.0373646
5	Alvin_0005	hypothetical protein Alvin_0005	1.28527	0.192868		3.90555	0.0186736
6	Alvin_0006	Protein of unknown function DUF2006	2.00325	6.10416e-06		4.90938	0.00398507
7	Alvin_0007	protein of unknown function DUF214	1.35504	0.0638049		5.29463	0.00482822
8	Alvin_0008	ABC transporter related protein	2.0745	0.0012339		11.1407	0.00880656
9	Alvin_0009	heat shock protein Hsp20	1.49244	0.0120283		1.4953	0.051451
10	Alvin_0010	membrane protein-like protein	3.42697	3.12014e-10		1.11606	0.0349988
11	Alvin_0011	two component transcriptional regulator, winged helix family	2.24378	6.83166e-05		0.919669	0.0699608
12	Alvin_0012	integral membrane sensor signal transduction histidine kinase	1.94229	0.00402029		1.65726	0.168348
13	Alvin_0013	outer membrane efflux protein	24.0346	3.00645e-36		0.601763	0.28391
14	Alvin_0014	efflux transporter, RND family, MFP subunit	18.554	1.08906e-29		2.05679	0.270948
15	Alvin_0015	heavy metal efflux pump, CzcA family	8.11441	9.01763e-19		1.1722	0.437391
16	Alvin_0016	hypothetical protein Alvin_0016	7.64347	3.20293e-15		2.40271	0.290499
17	Alvin_0017	hypothetical protein Alvin_0017	10.2562	5.6372e-29		0.836011	0.46578
18	Alvin_0018	Di-heme cytochrome c peroxidase	9.42929	4.07154e-26		2.16669	0.0122453
19	Alvin_0019	cation diffusion facilitator family transporter	11.4079	2.3886e-26		#DIV/0!	0.0992651
20	Alvin_0020	Diheme cytochrome c	20.8186	1.04625e-37		0.795067	0.306552
21	Alvin_0021	cytochrome B561	34.9846	4.57291e-46		0.977408	0.495433
22	Alvin_0022	Domain of unknown function DUF1924	137.582	7.78909e-116		0.0841235	0.0744564
23	Alvin_0023	Diheme cytochrome c	46.4988	1.83705e-85		0.740603	0.0170025
24	Alvin_0024	membrane protein-like protein	39.8932	8.89146e-30		2.50723	0.0314905
25	Alvin_0025	two component transcriptional regulator, winged helix family	17.7226	3.76257e-35		1.03392	0.274873
26	Alvin_0026	integral membrane sensor signal transduction histidine kinase	4.52575	1.54152e-14		1.19666	0.196957
27	Alvin_0027	potassium uptake protein, TrkH family	1.59725	0.0074618		1.23449	0.203805
28	Alvin_0028	sulfur relay protein, TusE/DsrC/DsvC family	1.82028	0.000916032		2.26399	0.00437745
29	Alvin_0029	hypothetical protein Alvin_0029	0.620488	0.6934		#DIV/0!	0.394269
30	Alvin_0030	protein of unknown function UPF0126	2.35008	4.90222e-06		1.00657	0.484612
31	Alvin_0031	transcriptional regulator, XRE family	0.895141	0.48275		0.688537	0.00319186
32	Alvin_0032	glutamate synthase, NADH/NADPH, small subunit	2.36511	0.00033502		0.749673	0.0207593
	Alvin_0033	Glutamate synthase (ferredoxin)	0.771266	0.19523		0.523524	0.0011302
34	Alvin_0034	hypothetical protein Alvin_0034	1.97982	0.0112974		0.825414	0.0780177
35	Alvin_0035	putative transcriptional factor	1.13261	0.593		#DIV/0!	0.276034
36	Alvin_0036	methyltransferase GidB	0.450145	2.21654e-05		0.716438	0.0238472
37	Alvin_0037	Cobyrinic acid ac-diamide synthase	0.344729	2.20279e-11		0.273773	0.0103211
38	Alvin_0038	parB-like partition protein	0.512517	7.72499e-06		0.520913	0.00247294
39	Alvin_0039	ATP synthase I chain	0.224313	3.25554e-21		0.289307	0.0205636
40	Alvin_0040	ATP synthase F0, A subunit	0.217284	3.12677e-17		0.18645	0.00482472
41	Alvin_0041	ATP synthase F0, C subunit	0.299056	3.23451e-05		0.142728	0.000815103
42	Alvin_0042	ATP synthase F0, B subunit	0.309621	1.80294e-05		0.173019	0.000488302
43	Alvin_0043	ATP synthase F1, delta subunit	0.326508	4.15649e-05		0.103789	0.00209604
44	Alvin_0044	ATP synthase F1, alpha subunit	0.476331	0.00834659		0.152141	0.00363212
45	Alvin_0045	ATP synthase F1, gamma subunit	0.394282	0.00263368		0.123857	0.00341639
46	Alvin_0046	ATP synthase F1, beta subunit	0.533515	0.0206011		0.162881	0.000489882
47	Alvin_0047	ATP synthase F1, epsilon subunit	0.441077	0.0111338		0.179322	0.00501734
48	Alvin_0048	UDP-N-acetylglucosamine pyrophosphorylase	0.780501	0.217935		0.442298	0.0841251
49	Alvin_0049	glucosamine/fructose-6-phosphate aminotransferase, isomerizing	0.958803	0.819824		0.663512	0.256874
50	Alvin_0050	protein of unknown function DUF1631	3.76651	1.93911e-11		#DIV/0!	0.198215
51	Alvin_0051	NAD-dependent epimerase/dehydratase	1.23084	0.228931		0.795069	0.153425
52	Alvin_0052	glycosyl transferase family 2	1.39754	0.0679441		1.07201	0.180544
53	Alvin_0053	hypothetical protein Alvin_0053	1.47018	0.0195118		0.72758	0.124753
54	Alvin_0054	hydrogenase accessory protein HypB	0.982322	0.938687		0.794232	0.439369
55	Alvin_0055	SOUL heme-binding protein	2.88322	8.37175e-09		11.3798	0.00448064
56	Alvin_0056	D-tyrosyl-tRNA(Tyr) deacylase	1.58335	0.00506166		1.10007	0.144763
57	Alvin_0057	proline iminopeptidase	2.61252	1.09834e-08		0.999965	0.133125
58	Alvin_0058	thiamine biosynthesis protein ThiC	2.25992	2.77085e-05		0.681031	0.0826313
59	Alvin_0059	response regulator receiver modulated diguanylate cyclase/phosphodiesterase	1.3701	0.0727408		1.54646	0.261179
60	Alvin_0060	hypothetical protein Alvin_0060	2.34259	0.000387687		1.30397	0.111846
61	Alvin_0061	poly(R)-hydroxyalkanoic acid synthase, class III, PhaC subunit	2.65309	1.07982e-05		0.9222	0.259833
62	Alvin_0062	poly(R)-hydroxyalkanoic acid synthase, class III, PhaE subunit	2.17089	0.00126358		0.948054	0.0770824
63	Alvin_0063	acetyl-CoA acetyltransferase	1.42651	0.0589053		1.19824	0.0122516
64	Alvin_0064	polyhydroxyalkonate synthesis repressor, PhaR	1.13035	0.588585		0.896302	0.142831
65	Alvin_0065	phasin family protein	1.80293	0.0144002		1.3033	0.234296
66	Alvin_0066	acetoacetyl-CoA reductase	0.79272	0.153667		0.968918	0.444373
67	Alvin_0067	protein of unknown function DUF34	0.736764	0.246551		0.557958	0.0131083
68	Alvin_0068	ubiquinol-cytochrome c reductase, iron-sulfur subunit	0.787777	0.361703		0.131399	0.00628992
69	Alvin_0069	Cytochrome b/b6 domain protein	1.10904	0.736703		0.229462	0.000223927
70	Alvin_0070	cytochrome c1	1.49746	0.0769704		0.241737	0.0545861
71	Alvin_0071	Glutathione S-transferase domain protein	1.2268	0.221482		0.273755	0.00569457
72	Alvin_0072	Stringent starvation protein B	1.24477	0.231305		0.21887	0.000650631
73	Alvin_0073	hypothetical protein Alvin_0073	0.606795	0.0203837		0.60497	0.166605
74	Alvin_0074	hypothetical protein Alvin_0074	0.811309	0.198717		0.711948	0.0571896
75	Alvin_0075	TraB family protein	1.2539	0.189507		0.813432	0.0918883
76	Alvin_0076	hypothetical protein Alvin_0076	1.50899	0.00599041		1.004	0.340177
77	Alvin_0077	spermidine synthase	1.36335	0.0538905		0.752236	0.172717
78	Alvin_0078	hypothetical protein Alvin_0078	0.712439	0.356533		0.729542	0.244949
79	Alvin_0079	2-methylisocitrate dehydratase, Fe/S-dependent	1.20914	0.267702		0.691635	3.90967e-06
80	Alvin_0080	AcnD-accessory protein PrpF	1.02071	0.911472		0.700803	0.0908732
81	Alvin_0081	membrane protein-like protein	1.36757	0.0660182		5.27303	0.0186093
82	Alvin_0082	peptide methionine sulfoxide reductase	3.46208	6.49636e-11		23.2021	0.0127474
83	Alvin_0083	hypothetical protein Alvin_0083	3.39291	1.15048e-07		1.55768	0.0352122
84	Alvin_0084	hypothetical protein Alvin_0084	2.89408	1.54812e-05		4.21045	0.38472
85	Alvin_0085	AAA ATPase central domain protein	2.01122	0.000677308		1.18066	0.41127
86	Alvin_0086	histidine triad (HIT) protein	2.83162	4.55827e-09		1.33825	0.40089
87	Alvin_0087	SEC-C motif domain protein	1.97893	0.000267328		#DIV/0!	0.0128002
88	#N/A	#N/A	#N/A	#N/A		#N/A	0.430642
89	Alvin_0089	CHAP domain containing protein	2.00148	2.76746e-06		1.10409	0.063468
90	#N/A	#N/A	#N/A	#N/A		#N/A	0.0142716
91	Alvin_0091	Thiosulfate dehydrogenase	2.60306	6.15334e-11		1.65868	0.0390505
92	Alvin_0092	hypothetical protein Alvin_0092	2.6109	7.90725e-08		2.39531	0.18111
93	Alvin_0093	hypothetical protein Alvin_0093	2.16951	1.33265e-05		0.958985	0.181001
94	Alvin_0094	Cupin 2 conserved barrel domain protein	1.83559	0.000800764		1.15437	0.351526
95	Alvin_0095	hypothetical protein Alvin_0095	1.36065	0.547875		2.13998	0.356813
96	Alvin_0096	2-methylcitrate synthase/citrate synthase II	3.1376	3.1041e-12		0.790455	0.106341
97	Alvin_0097	methylisocitrate lyase	3.64108	8.29318e-22		0.455931	0.212963
98	Alvin_0098	transcriptional regulator, GntR family	4.0155	2.82484e-16		#DIV/0!	0.169496
99	Alvin_0099	initiator RepB protein	1.69369	0.0011424		#DIV/0!	0.398743
100	Alvin_0100	protein of unknown function DUF123	1.24154	0.377515		0.935235	0.0104285
101	Alvin_0101	hypothetical protein Alvin_0101	1.55311	0.00303303		0.99443	0.435784
102	#N/A	#N/A	#N/A	#N/A		#N/A	0.463389
103	Alvin_0103	glutamate-1-semialdehyde-2,1-aminomutase	0.864457	0.396982		0.461654	0.00918043
104	Alvin_0104	thiamine-phosphate pyrophosphorylase	1.66379	0.00501411		0.907465	0.0381844
105	Alvin_0105	Phosphomethylpyrimidine kinase	1.73924	0.00716408		#DIV/0!	0.136744
106	Alvin_0106	Rubredoxin-type Fe(Cys)4 protein	1.09831	0.855419		7.09741	0.325583
107	Alvin_0107	hypothetical protein Alvin_0107	4.12942	3.86876e-13		1.50841	0.0300981
108	Alvin_0108	iron-sulfur cluster assembly accessory protein	0.420756	2.05661e-05		1.10803	0.0202822
109	Alvin_0109	N-acetyl-gamma-glutamyl-phosphate reductase	0.461212	3.20335e-08		0.768118	0.287558
110	Alvin_0110	iron-sulfur cluster assembly accessory protein	1.21027	0.308701		5.31402	0.114324
111	Alvin_0111	hypothetical protein Alvin_0111	1.82706	0.0573118		0.72428	0.140581
112	Alvin_0112	tyrosyl-tRNA synthetase	1.06491	0.72445		1.12296	0.428932
113	Alvin_0113	phosphoesterase PA-phosphatase related protein	3.66899	1.26564e-07		1.73423	0.390445
114	Alvin_0114	glycosyl transferase group 1	1.92567	0.0109726		1.44477	0.451191
115	Alvin_0115	phospholipid/glycerol acyltransferase	1.24433	0.253152		1.06524	0.0847352
116	Alvin_0116	putative hemolysin	1.26072	0.454335		#DIV/0!	0.0666758
117	Alvin_0117	HAD-superfamily subfamily IB hydrolase, TIGR01490	0.992032	0.974864		1.27947	0.0183921
118	Alvin_0118	NUDIX hydrolase	0.720024	0.128092		0.728513	0.0361914
119	Alvin_0119	PTSINtr with GAF domain, PtsP	0.572596	0.000433898		0.725435	0.25663
120	Alvin_0120	FAD linked oxidase domain protein	1.03618	0.861984		0.658408	0.110723
121	Alvin_0121	transport-associated	1.59014	0.0051252		0.547721	0.250938
122	Alvin_0122	protein of unknown function UPF0102	1.78376	0.0286503		0.670586	0.148091
123	Alvin_0123	LppC family lipoprotein	1.16262	0.398504		0.820687	0.19988
124	Alvin_0124	Uroporphyrin-III C/tetrapyrrole (Corrin/Porphyrin) methyltransferase	0.959223	0.837467		#DIV/0!	0.0717283
125	Alvin_0125	MraZ protein	0.840271	0.342385		0.738709	0.164256
126	Alvin_0126	S-adenosyl-methyltransferase MraW	0.955989	0.808128		0.731958	0.0926731
127	Alvin_0127	cell division protein FtsL	0.962768	0.863206		0.767928	0.289515
128	Alvin_0128	Peptidoglycan glycosyltransferase	1.12436	0.488211		0.862162	0.00357745
129	Alvin_0129	UDP-N-acetylmuramoylalanyl-D-glutamyl-2,6-diaminopimelate/D-alanyl-D-alanyl ligase	1.08761	0.6598		0.51916	0.00212478
130	Alvin_0130	phospho-N-acetylmuramoyl-pentapeptide-transferase	0.84828	0.385646		0.747398	0.0324435
131	Alvin_0131	UDP-N-acetylmuramoylalanine/D-glutamate ligase	0.630886	0.00300078		0.572491	0.00736677
132	Alvin_0132	cell division protein FtsW	0.670851	0.00829167		0.507712	0.0929611
133	Alvin_0133	UDP-N-acetylglucosamine--N-acetylmuramyl-(pentapeptide) pyrophosphoryl-undecaprenol N-acetylglucosamine transferase	0.766622	0.0827403		0.745802	0.122141
134	Alvin_0134	UDP-N-acetylmuramate/alanine ligase	0.673399	0.0124806		0.638783	0.0354308
135	Alvin_0135	UDP-N-acetylenolpyruvoylglucosamine reductase	0.591637	0.00644178		0.464459	0.171794
136	Alvin_0136	D-alanine/D-alanine ligase	0.688333	0.0133987		0.516523	0.0197058
137	Alvin_0137	cell division protein FtsQ	0.907649	0.547825		0.663157	0.288404
138	Alvin_0138	cell division protein FtsA	0.659979	0.010608		1.18206	0.233201
139	Alvin_0139	cell division protein FtsZ	1.19749	0.347351		0.401835	0.01017
140	Alvin_0140	UDP-3-0-acyl N-acetylglucosamine deacetylase	0.350794	4.52765e-05		2.99319	0.0192763
141	Alvin_0141	protein of unknown function DUF721	0.331457	1.81829e-05		1.03321	0.0579995
142	Alvin_0142	Peptidase M23	0.529893	9.18477e-05		0.652415	0.304033
143	Alvin_0143	preprotein translocase, SecA subunit	0.376996	4.98823e-08		0.660291	0.00731758
144	Alvin_0144	arginine biosynthesis bifunctional protein ArgJ	0.428066	7.55332e-05		1.75506	0.0231628
145	Alvin_0145	mutator MutT protein	0.629555	0.026503		1.04045	0.00982855
146	Alvin_0146	Redoxin domain protein	1.27686	0.215966		3.72305	0.410011
147	Alvin_0147	hypothetical protein Alvin_0147	1.39935	0.391054		4.59578	0.00463826
148	Alvin_0148	hypothetical protein Alvin_0148	1.73985	5.53686e-05		2.87431	0.00283783
149	Alvin_0149	ApbE family lipoprotein	0.607221	0.00710341		#DIV/0!	0.188041
150	Alvin_0150	protein of unknown function DUF329	0.392475	0.0194461		0.444489	0.0239002
151	Alvin_0151	protein of unknown function DUF1342	0.611158	0.00155005		0.521353	0.0101837
152	Alvin_0152	hypothetical protein Alvin_0152	1.11836	0.562754		0.637061	0.0545127
153	Alvin_0153	protein of unknown function DUF28	0.489157	7.23348e-05		0.376894	0.0461207
154	Alvin_0154	crossover junction endodeoxyribonuclease RuvC	0.356532	1.45326e-06		0.414268	0.0148657
155	Alvin_0155	Holliday junction DNA helicase RuvA	1.05853	0.81554		0.783541	0.0105014
156	Alvin_0156	diguanylate cyclase with PAS/PAC sensor	1.17989	0.435519		2.14692	0.117991
157	Alvin_0157	FAD linked oxidase domain protein	1.36237	0.0611817		7.84903	0.284169
158	Alvin_0158	protein of unknown function DUF224 cysteine-rich region domain protein	0.583192	0.000555714		6.26148	0.207034
159	Alvin_0159	hypothetical protein Alvin_0159	0.538589	0.0351671		1.03266	0.185205
160	Alvin_0160	dephospho-CoA kinase	0.90859	0.709177		#DIV/0!	0.0704026
161	Alvin_0161	Prepilin peptidase	1.44168	0.0134027		1.84536	0.00630008
162	Alvin_0162	Type II secretion system F domain protein	1.39488	0.0257983		0.629632	0.0358254
163	Alvin_0163	type IV-A pilus assembly ATPase PilB	1.18421	0.286798		0.809075	0.486278
164	Alvin_0164	protein of unknown function DUF88	0.844267	0.289482		0.855092	0.115195
165	Alvin_0165	acetate/CoA ligase	0.656008	0.0637096		0.481963	0.0262575
166	Alvin_0166	Exonuclease RNase T and DNA polymerase III	1.26319	0.301242		0.772254	0.0130968
167	Alvin_0167	cyclic nucleotide-binding protein	0.930628	0.695356		0.698182	0.475741
168	Alvin_0168	glutamine amidotransferase of anthranilate synthase	0.499063	5.28768e-06		0.848907	0.490872
169	Alvin_0169	anthranilate phosphoribosyltransferase	0.615736	0.00513509		0.65828	0.176854
170	Alvin_0170	Indole-3-glycerol-phosphate synthase	0.594227	0.0133987		0.868329	0.0124895
171	Alvin_0171	transcriptional regulator, Crp/Fnr family	0.947559	0.839788		0.932075	0.0628035
172	Alvin_0172	OsmC family protein	0.668943	0.0393461		0.966082	0.366239
173	Alvin_0173	putative ubiquinone biosynthesis protein	0.854339	0.468499		3.22957	0.00202326
174	Alvin_0174	protein of unknown function DUF224 cysteine-rich region domain protein	0.830715	0.333288		0.683026	0.00234357
175	Alvin_0175	ferredoxin, 2Fe-2S	0.696051	0.066496		#DIV/0!	0.0514964
176	Alvin_0176	ribosomal protein L13	0.222458	3.72235e-16		0.299003	0.150093
177	Alvin_0177	ribosomal protein S9	0.23171	1.74351e-21		0.315981	0.114216
178	Alvin_0178	putative DNA methylase	1.95705	2.74768e-05		2.04039	0.00924309
179	Alvin_0179	DEAD-like helicase	1.84754	4.25141e-05		1.35315	0.152799
180	Alvin_0180	Putative helicase	1.43933	0.0347709		1.63293	0.00912234
181	#N/A	#N/A	#N/A	#N/A		#N/A	0.0266143
182	#N/A	#N/A	#N/A	#N/A		#N/A	0.0441966
183	Alvin_0183	methyl-accepting chemotaxis sensory transducer with Pas/Pac sensor	0.379227	8.98339e-10		0.445299	0.00357133
184	Alvin_0184	5'-nucleotidase	0.790152	0.141336		1.35595	0.00214047
185	Alvin_0185	sodium ion-translocating decarboxylase, beta subunit	0.545061	0.000122061		0.367911	0.0664634
186	Alvin_0186	oxaloacetate decarboxylase alpha subunit	0.370596	1.52762e-05		0.239231	0.0722909
187	Alvin_0187	sodium pump decarboxylase, gamma subunit	0.340081	6.61729e-05		0.50031	0.474592
188	Alvin_0188	ribosomal protein L33	0.254733	1.50432e-09		0.316632	0.215843
189	Alvin_0189	ribosomal protein L28	0.306741	1.68345e-06		0.342008	0.261535
190	Alvin_0190	protein of unknown function DUF423	0.739098	0.337885		0.842153	0.184995
191	Alvin_0191	protein of unknown function DUF558	0.661484	0.018145		0.844834	0.191073
192	Alvin_0192	CheA signal transduction histidine kinase	0.792613	0.176733		0.900425	0.446724
193	Alvin_0193	methyl-accepting chemotaxis sensory transducer	0.738173	0.16708		0.88225	0.499578
194	Alvin_0194	CheW protein	0.643331	0.0104245		0.731633	0.181023
195	Alvin_0195	response regulator receiver protein	0.76593	0.173252		0.66286	0.0531818
196	Alvin_0196	response regulator receiver protein	0.622272	0.00178755		0.95705	0.140093
197	Alvin_0197	glutathione synthetase	1.00066	0.996925		0.786683	0.00028139
198	Alvin_0198	ApbE family lipoprotein	0.90821	0.598849		0.909125	0.0392692
199	Alvin_0199	TonB family protein	1.22527	0.418169		0.748032	0.0818447
200	Alvin_0200	protein of unknown function DUF179	0.636544	0.006908		0.730143	0.0752614
201	Alvin_0201	Holliday junction resolvase YqgF	0.465357	0.00015154		0.680611	0.0688866
202	Alvin_0202	Uracil phosphoribosyltransferase	0.502793	0.000594778		0.693375	0.0330287
203	Alvin_0203	aspartate carbamoyltransferase	0.553569	0.000277136		0.591196	0.00731236
204	Alvin_0204	dihydroorotase, multifunctional complex type	0.515266	1.11542e-05		0.49533	0.0158626
205	Alvin_0205	Capsule polysaccharide biosynthesis protein	0.560948	7.67674e-05		0.524954	0.0165581
206	Alvin_0206	hypothetical protein Alvin_0206	0.430436	1.63618e-06		0.769236	0.393469
207	Alvin_0207	polysaccharide export protein	0.614453	0.00070613		0.618565	0.0430486
208	Alvin_0208	ABC-2 type transporter	0.930497	0.739136		0.968097	0.0731083
209	Alvin_0209	ABC transporter related protein	1.0215	0.942041		0.818026	0.00998274
210	Alvin_0210	chain length determinant protein	0.63483	0.00877353		0.667549	0.00756587
211	Alvin_0211	Capsule polysaccharide biosynthesis protein	1.2083	0.327705		#DIV/0!	0.0455865
212	Alvin_0212	hypothetical protein Alvin_0212	1.10686	0.607842		0.827571	0.00613769
213	Alvin_0213	glycosyl transferase family 2	1.89214	3.79814e-05		0.799587	7.70123e-05
214	Alvin_0214	glycosyl transferase family 2	0.707218	0.0383442		0.59069	0.00549748
215	Alvin_0215	hypothetical protein Alvin_0215	0.44367	8.56425e-05		0.503329	0.00496035
216	Alvin_0216	hypothetical protein Alvin_0216	0.390619	7.33313e-06		0.863108	0.457343
217	Alvin_0217	hypothetical protein Alvin_0217	0.830637	0.405543		0.840002	0.00276316
218	Alvin_0218	hypothetical protein Alvin_0218	0.775732	0.0800039		0.72835	0.00036656
219	#N/A	#N/A	#N/A	#N/A		#N/A	0.028947
220	Alvin_0220	UDP-sulfoquinovose synthase	1.21386	0.204673		0.554057	0.345518
221	Alvin_0221	hypothetical protein Alvin_0221	0.612563	0.000819421		0.341585	0.250445
222	#N/A	#N/A	#N/A	#N/A		#N/A	0.0791093
223	Alvin_0223	Transposase and inactivated derivatives-like protein	0.875435	0.447418		0.996025	----
224	Alvin_0224	glycosyl transferase group 1	0.613046	0.015986		0.242677	0.0431247
225	Alvin_0225	NAD-dependent epimerase/dehydratase	0.798464	0.191832		0.509956	0.341084
226	Alvin_0226	hypothetical protein Alvin_0226	0.992154	0.965966		0.431357	0.266457
227	Alvin_0227	transposase IS4 family protein	1.37596	0.150688		0.963934	0.238422
228	Alvin_0228	IS298, transposase OrfA	1.27307	0.196773		1.50551	0.0951632
229	Alvin_0229	glycosyl transferase family 2	1.50329	0.0342326		0.836012	0.00400007
230	Alvin_0230	hypothetical protein Alvin_0230	0.813447	0.397276		#DIV/0!	0.374762
231	Alvin_0231	hypothetical protein Alvin_0231	0.666226	0.0358918		0.69633	0.223043
232	Alvin_0232	outer membrane adhesin like proteiin	1.35555	0.0938257		0.830214	0.0132331
233	Alvin_0233	Hemolysin-type calcium-binding region	1.46283	0.014674		0.802493	0.07163
234	Alvin_0234	two component transcriptional regulator, winged helix family	1.41495	0.104124		1.01033	0.39277
235	Alvin_0235	integral membrane sensor signal transduction histidine kinase	2.018	9.53309e-05		1.97805	0.378193
236	Alvin_0236	type I secretion system ATPase	0.748075	0.0871226		0.565005	0.00314049
237	Alvin_0237	type I secretion membrane fusion protein, HlyD family	0.711146	0.076337		1.31828	0.083652
238	Alvin_0238	UDP-N-acetylglucosamine 2-epimerase	1.71429	0.00220006		1.24281	0.00953286
239	Alvin_0239	glucosamine/fructose-6-phosphate aminotransferase, isomerizing	0.630452	0.00203583		0.544296	0.38287
240	Alvin_0240	sodium/hydrogen exchanger	1.1908	0.312808		1.04761	0.224126
241	Alvin_0241	ABC-1 domain protein	2.61522	7.03537e-06		#DIV/0!	0.217348
242	Alvin_0242	multi-sensor hybrid histidine kinase	0.696078	0.0160946		#DIV/0!	0.066984
243	Alvin_0243	carbonic anhydrase	0.578122	0.00172608		0.5606	0.162065
244	Alvin_0244	sodium:dicarboxylate symporter	2.17998	9.36171e-07		0.780977	0.124602
245	Alvin_0245	alpha amylase catalytic region	1.6792	0.00109285		1.22151	0.0639589
246	Alvin_0246	hypothetical protein Alvin_0246	1.48805	0.0361675		1.35484	0.108879
247	Alvin_0247	SMC domain protein	1.79604	0.00450917		0.857884	0.260746
248	Alvin_0248	PilT protein domain protein	1.42721	0.0998739		#DIV/0!	0.294187
249	Alvin_0249	transcriptional regulator/antitoxin, MazE	1.57139	0.0470268		1.21902	0.402839
250	Alvin_0250	PfkB domain protein	1.66797	0.00384071		1.33939	0.228531
251	Alvin_0251	HAD-superfamily hydrolase, subfamily IIB	1.71079	0.0061261		1.02946	0.00566798
252	Alvin_0252	sucrose-phosphate synthase	2.07164	0.000128178		1.557	0.0598352
253	Alvin_0253	thioesterase superfamily protein	1.27822	0.351696		1.04804	0.0377294
254	Alvin_0254	molybdopterin binding domain protein	0.927381	0.727639		0.758194	0.0267045
255	Alvin_0255	hypothetical protein Alvin_0255	1.39913	0.116789		0.855669	0.0832055
256	Alvin_0256	efflux transporter, RND family, MFP subunit	0.727194	0.0929344		0.81289	0.0090527
257	Alvin_0257	transporter, hydrophobe/amphiphile efflux-1 (HAE1) family	0.731104	0.03685		0.522628	0.475031
258	Alvin_0258	Rhodanese domain protein	0.822593	0.42351		3.912	0.0498908
259	Alvin_0259	Peptidylprolyl isomerase	1.1777	0.273719		2.31732	0.226775
260	Alvin_0260	putative CheA signal transduction histidine kinase	1.58468	0.00311053		1.54934	0.0318964
261	Alvin_0261	response regulator receiver protein	0.836796	0.384971		1.53707	0.05876
262	Alvin_0262	ATP dependent DNA ligase	1.73813	0.00293164		0.712205	0.0485808
263	Alvin_0263	dihydroorotate oxidase	1.9565	0.00218171		0.56872	0.0419729
264	Alvin_0264	pyruvate ferredoxin/flavodoxin oxidoreductase	1.6409	0.0072184		0.714046	0.365181
265	Alvin_0265	ribosomal-protein-alanine acetyltransferase	1.14695	0.682603		1.55779	0.203442
266	#N/A	#N/A	#N/A	#N/A		#N/A	0.00355208
267	Alvin_0267	Peptidase M10 serralysin	1.34086	0.0556689		0.92828	0.0807263
268	#N/A	#N/A	#N/A	#N/A		#N/A	0.227427
269	Alvin_0269	zinc finger SWIM domain protein	0.520878	0.00012853		0.669062	0.268053
270	Alvin_0270	anthranilate synthase component I	0.558036	0.000221384		0.784366	0.225839
271	Alvin_0271	phosphoglycolate phosphatase	0.559321	5.32424e-05		0.668896	0.183102
272	Alvin_0272	ribulose-phosphate 3-epimerase	0.628576	0.0111092		0.387452	0.00385256
273	Alvin_0273	aldo/keto reductase	2.19591	0.000304722		1.27964	0.0305245
274	Alvin_0274	rare lipoprotein A	0.600937	0.149553		4.47222	0.0307384
275	Alvin_0275	glycosyl transferase family 2	1.47567	0.0284573		0.480577	0.424839
276	Alvin_0276	hypothetical protein Alvin_0276	1.79785	0.0124323		1.97866	0.0224297
277	Alvin_0277	two component transcriptional regulator, winged helix family	2.35568	1.37327e-08		#DIV/0!	0.00233931
278	Alvin_0278	integral membrane sensor signal transduction histidine kinase	1.56975	0.0375319		0.816421	0.0161005
279	Alvin_0279	Patatin	1.7528	0.000260759		1.21735	0.132816
280	Alvin_0280	hypothetical protein Alvin_0280	1.0246	0.912024		#DIV/0!	0.493285
281	Alvin_0281	S-adenosylmethionine/tRNA-ribosyltransferase-isomerase	0.805767	0.271952		0.667514	0.495993
282	Alvin_0282	hypothetical protein Alvin_0282	0.579525	0.020367		0.781357	0.139033
283	Alvin_0283	RNP-1 like RNA-binding protein	0.614125	0.0422939		0.168445	0.451134
284	Alvin_0284	peptidase M61 domain protein	0.385507	9.91199e-09		0.817508	0.286525
285	Alvin_0285	biotin/acetyl-CoA-carboxylase ligase	1.00106	0.996837		0.610588	0.219004
286	Alvin_0286	putative transcriptional acitvator, Baf family	0.850942	0.391477		1.45698	0.00455799
287	Alvin_0287	protein of unknown function DUF323	1.07632	0.736002		0.788916	0.0251404
288	Alvin_0288	uncharacterized membrane-anchored protein	2.30436	7.85485e-06		#DIV/0!	0.0305152
289	Alvin_0289	hypothetical protein Alvin_0289	2.58535	4.10431e-06		1.0609	0.0030777
290	Alvin_0290	hypothetical protein Alvin_0290	1.32737	0.171681		1.72489	0.0629663
291	Alvin_0291	putative aspartyl protease	0.882625	0.683291		1.27965	0.171672
292	Alvin_0292	2-oxoglutarate dehydrogenase, E2 subunit, dihydrolipoamide succinyltransferase	1.49021	0.0134027		1.23818	0.00946206
293	Alvin_0293	2-oxoglutarate dehydrogenase, E1 subunit	1.39013	0.0553399		3.62444	0.0509535
294	Alvin_0294	hypothetical protein Alvin_0294	1.3059	0.394653		0.864149	0.243604
295	Alvin_0295	porphobilinogen deaminase	0.541027	3.78239e-05		0.417755	0.13888
296	Alvin_0296	Uroporphyrinogen III synthase HEM4	0.818465	0.383728		0.752396	0.0094362
297	Alvin_0297	AAA-ATPase-like protein	1.34709	0.0863693		1.62361	0.0573005
298	Alvin_0298	hypothetical protein Alvin_0298	1.46545	0.056967		0.445935	0.202133
299	Alvin_0299	ferredoxin	1.03725	0.917147		#DIV/0!	0.367674
300	Alvin_0300	NAD-dependent epimerase/dehydratase	1.20965	0.318518		0.982331	0.059313
301	Alvin_0301	hypothetical protein Alvin_0301	2.2925	1.02997e-07		1.46832	0.0395134
302	Alvin_0302	hypothetical protein Alvin_0302	3.00733	2.72971e-11		1.56171	0.244468
303	Alvin_0303	RNP-1 like RNA-binding protein	0.875039	0.5533		0.286155	0.426965
304	Alvin_0304	UbiD family decarboxylase	1.01979	0.91042		1.32819	0.293337
305	Alvin_0305	Oligopeptidase A	0.950957	0.821216		2.36592	0.183406
306	Alvin_0306	Protein of unknown function CNP1-like protein	0.694976	0.0332225		0.680983	0.28054
307	Alvin_0307	Protein of unknown function DUF2126	1.33547	0.163413		0.668276	0.481373
308	Alvin_0308	diguanylate cyclase with PAS/PAC sensor	0.717602	0.0550069		0.809829	0.0331282
309	Alvin_0309	response regulator receiver modulated diguanylate cyclase/phosphodiesterase with PAS/PAC sensor(s)	0.98631	0.944225		1.5987	0.00201279
310	Alvin_0310	response regulator receiver protein	1.48905	0.125309		1.36636	0.0224704
311	Alvin_0311	histidine kinase	0.745811	0.0791612		#DIV/0!	0.00757436
312	Alvin_0312	fructose-bisphosphate aldolase, class II, Calvin cycle subtype	0.401677	2.19748e-05		0.220465	0.00357159
313	Alvin_0313	pyruvate kinase	0.292749	4.45377e-16		0.229309	0.0701197
314	Alvin_0314	Phosphoglycerate kinase	0.279454	7.51744e-15		0.170526	0.272046
315	Alvin_0315	glyceraldehyde-3-phosphate dehydrogenase, type I	0.226832	6.36797e-13		0.239192	0.00987036
316	Alvin_0316	transketolase	0.183433	2.23583e-19		0.0998587	0.0270657
317	Alvin_0317	alkyl hydroperoxide reductase/ Thiol specific antioxidant/ Mal allergen	1.57142	0.0593076		1.17853	0.154564
318	Alvin_0318	S-adenosylmethionine synthetase	0.512085	1.07573e-05		0.229696	0.0879332
319	Alvin_0319	Methyltransferase type 11	1.23675	0.371181		4.29057	0.0914937
320	Alvin_0320	adenosylhomocysteinase	1.22036	0.478855		1.79645	0.165901
321	Alvin_0321	5,10-methylenetetrahydrofolate reductase	0.660996	0.128889		0.538553	0.0576161
322	Alvin_0322	major facilitator superfamily MFS_1	0.585777	0.00042994		0.704067	0.0108479
323	Alvin_0323	hypothetical protein Alvin_0323	0.720955	0.100713		0.750558	0.378319
324	Alvin_0324	PilT protein domain protein	0.809999	0.378158		0.540975	0.202701
325	Alvin_0325	V-type H(+)-translocating pyrophosphatase	0.890362	0.644747		0.205463	0.182836
326	Alvin_0326	V-type ATPase 116 kDa subunit	2.24413	4.03015e-07		#DIV/0!	0.23422
327	Alvin_0327	ApbE family lipoprotein	1.00494	0.980655		0.734887	0.251705
328	Alvin_0328	4Fe-4S ferredoxin iron-sulfur binding domain protein	1.09515	0.688679		0.749154	0.3311
329	Alvin_0329	NADH dehydrogenase (quinone)	1.37226	0.0372382		1.1759	0.320081
330	Alvin_0330	NADH dehydrogenase (ubiquinone) 30 kDa subunit	1.34392	0.104023		0.684776	0.237124
331	Alvin_0331	NADH ubiquinone oxidoreductase 20 kDa subunit	1.42826	0.0340187		0.625719	0.391947
332	#N/A	#N/A	#N/A	#N/A		#N/A	0.0014777
333	Alvin_0333	hypothetical protein Alvin_0333	0.854427	0.441507		#DIV/0!	0.131245
334	Alvin_0334	hypothetical protein Alvin_0334	0.979817	0.938276		1.05432	0.172967
335	Alvin_0335	addiction module toxin, Txe/YoeB family	0.574349	0.0538905		0.522471	0.000539212
336	Alvin_0336	prevent-host-death family protein	0.762549	0.478635		0.624389	0.177688
337	Alvin_0337	respiratory-chain NADH dehydrogenase subunit 1	0.980877	0.922156		#DIV/0!	0.171932
338	Alvin_0338	NADH/Ubiquinone/plastoquinone (complex I)	0.888868	0.479411		0.816432	0.417363
339	Alvin_0339	Citrate transporter	1.56934	0.0963396		0.832834	0.0475376
340	Alvin_0340	hypothetical protein Alvin_0340	0.745202	0.149967		1.02389	0.0130925
341	Alvin_0341	integral membrane protein, PqiA family	1.89211	0.00133623		0.989688	0.0547096
342	Alvin_0342	Mammalian cell entry related domain protein	0.903564	0.584735		#DIV/0!	0.371293
343	Alvin_0343	protein of unknown function DUF330	1.4425	0.0308808		1.93519	0.0633069
344	Alvin_0344	ammonium transporter	1.27885	0.211528		1.05701	0.265724
345	Alvin_0345	sulfur relay protein, TusE/DsrC/DsvC family	2.00061	0.00556725		106.415	0.0951048
346	Alvin_0346	hypothetical protein Alvin_0346	0.44349	7.57489e-09		0.334756	0.0982296
347	Alvin_0347	TonB family protein	1.75831	0.00143535		#DIV/0!	0.00511231
348	#N/A	#N/A	#N/A	#N/A		#N/A	0.0460069
349	Alvin_0349	N-acetylmuramyl-L-alanine amidase, negative regulator of AmpC, AmpD	1.11811	0.621264		0.931488	0.145678
350	Alvin_0350	nicotinate-nucleotide pyrophosphorylase	1.11301	0.588067		#DIV/0!	0.00362304
351	Alvin_0351	hypothetical protein Alvin_0351	2.95837	1.19013e-09		2.0174	0.0928352
352	Alvin_0352	methyl-accepting chemotaxis sensory transducer	2.95813	3.67692e-11		1.5016	0.11914
353	Alvin_0353	heat shock protein DnaJ domain protein	1.3708	0.0395387		0.865934	0.226234
354	Alvin_0354	Protein of unknown function DUF2442	1.09871	0.64269		0.692458	0.131308
355	Alvin_0355	hypothetical protein Alvin_0355	0.783173	0.317709		1.42901	0.131785
356	Alvin_0356	2-isopropylmalate synthase	1.90058	1.65464e-06		0.975095	0.165079
357	Alvin_0357	phage SPO1 DNA polymerase-related protein	1.24862	0.155602		1.26577	0.010284
358	Alvin_0358	Sulfur globule protein SgpB	0.315151	5.4452e-09		0.0487619	0.0882331
359	Alvin_0359	glutamine cyclotransferase	0.612687	0.00748331		1.14213	0.255569
360	Alvin_0360	excinuclease ABC, B subunit	2.2759	7.11115e-07		#DIV/0!	0.469336
361	Alvin_0361	aminotransferase class I and II	1.16259	0.447484		1.20175	0.017581
362	Alvin_0362	methyl-accepting chemotaxis sensory transducer	1.7079	0.00625557		1.1311	0.0403065
363	Alvin_0363	histidine kinase	1.85745	0.000262572		1.32319	0.278244
364	Alvin_0364	peptidase U32	1.08825	0.677216		0.766092	0.390153
365	Alvin_0365	protein of unknown function UPF0153	0.95294	0.8272		0.867117	0.121377
366	Alvin_0366	methylated-DNA/protein-cysteine methyltransferase	1.3375	0.130235		2.11171	0.0629891
367	Alvin_0367	tyrosine recombinase XerD	1.19787	0.378706		0.945566	0.29962
368	Alvin_0368	protein of unknown function DUF520	1.48047	0.00760939		0.536837	0.00392835
369	Alvin_0369	Disulphide bond isomerase, DsbC/G-like protein	1.32541	0.123984		0.696863	0.343107
370	Alvin_0370	protein serine/threonine phosphatase	1.02312	0.899878		0.715694	0.108844
371	Alvin_0371	hypothetical protein Alvin_0371	2.89551	2.16877e-08		0.763962	0.025161
372	Alvin_0372	hypothetical protein Alvin_0372	3.14325	1.81541e-11		1.56967	0.0328337
373	#N/A	#N/A	#N/A	#N/A		#N/A	0.330163
374	#N/A	#N/A	#N/A	#N/A		#N/A	0.330924
375	Alvin_0375	hypothetical protein Alvin_0375	1.73767	0.0426695		1.4439	0.0515059
376	Alvin_0376	glycosyl transferase group 1	0.63637	0.0107123		0.857565	0.0346968
377	Alvin_0377	hypothetical protein Alvin_0377	1.37902	0.087019		0.923969	0.00247599
378	Alvin_0378	phosphate ABC transporter periplasmic binding protein	1.92195	3.02876e-05		1.6857	0.0410295
379	Alvin_0379	phosphate ABC transporter, inner membrane subunit PstC	1.57937	0.0201874		0.799496	0.000898714
380	Alvin_0380	phosphate ABC transporter, inner membrane subunit PstA	1.38413	0.0549072		1.20786	0.0393831
381	Alvin_0381	phosphate ABC transporter, ATPase subunit	1.13796	0.492632		#DIV/0!	0.00233728
382	Alvin_0382	phosphate uptake regulator, PhoU	1.49414	0.0352444		0.794909	0.309531
383	Alvin_0383	esterase, PHB depolymerase family	0.621644	0.0178554		0.781192	0.00557168
384	Alvin_0384	Lytic transglycosylase catalytic	0.336686	1.91896e-11		0.385932	0.0934161
385	Alvin_0385	Methyltransferase type 11	0.438288	1.13914e-07		1.08356	0.0363357
386	Alvin_0386	ribonuclease H	3.67842	6.28759e-05		1.31794	0.248577
387	Alvin_0387	DNA polymerase III, epsilon subunit	1.58478	0.0239055		1.26413	0.0140764
388	Alvin_0388	transcriptional regulator, Crp/Fnr family	1.14691	0.506879		2.92875	0.338849
389	Alvin_0389	CTP synthase	1.19436	0.345823		0.663266	0.316998
390	Alvin_0390	2-dehydro-3-deoxyphosphooctonate aldolase	0.917524	0.649475		0.697718	0.324584
391	Alvin_0391	enolase	1.25088	0.281694		0.699483	0.257573
392	Alvin_0392	Septum formation initiator	1.15115	0.48275		0.508958	0.267351
393	Alvin_0393	2-C-methyl-D-erythritol 4-phosphate cytidylyltransferase	0.772546	0.114475		0.598905	0.0283105
394	Alvin_0394	2C-methyl-D-erythritol 2,4-cyclodiphosphate synthase	0.88384	0.529941		0.776168	0.210936
395	Alvin_0395	tRNA pseudouridine synthase D TruD	1.15997	0.456398		#DIV/0!	0.0567858
396	Alvin_0396	response regulator receiver protein	1.09169	0.617918		0.932641	0.0478458
397	Alvin_0397	peptidase U62 modulator of DNA gyrase	0.808208	0.24651		0.768096	0.022406
398	Alvin_0398	hypothetical protein Alvin_0398	0.670704	0.0137923		0.642536	0.00413252
399	Alvin_0399	polysaccharide biosynthesis protein	0.973987	0.91204		#DIV/0!	0.412636
400	Alvin_0400	methyl-accepting chemotaxis sensory transducer with Pas/Pac sensor	0.97658	0.897136		1.0427	0.463884
401	Alvin_0401	hypothetical protein Alvin_0401	1.3188	0.118911		0.968783	0.04471
402	Alvin_0402	TrkA-N domain protein	2.84516	1.58377e-09		1.64935	0.203486
403	Alvin_0403	hypothetical protein Alvin_0403	3.82448	3.78556e-13		1.92692	0.00251033
404	Alvin_0404	hypothetical protein Alvin_0404	3.28852	7.36277e-12		1.15217	0.0032114
405	Alvin_0405	peptidase C26	3.93862	2.05379e-09		0.903314	0.012485
406	Alvin_0406	hypothetical protein Alvin_0406	3.79598	5.03109e-08		1.13199	0.00216078
407	Alvin_0407	hypothetical protein Alvin_0407	2.20776	3.10362e-05		#DIV/0!	0.111768
408	Alvin_0408	type IV pilus assembly PilZ	2.09465	4.13074e-07		3.10836	0.276868
409	Alvin_0409	ferrochelatase	1.76959	0.00183264		1.38742	0.04545
410	Alvin_0410	succinyldiaminopimelate transaminase	0.662367	0.0301175		1.17593	0.0148994
411	Alvin_0411	2,3,4,5-tetrahydropyridine-2,6-dicarboxylate N-succinyltransferase	0.77375	0.0709424		0.629967	0.122316
412	Alvin_0412	succinyl-diaminopimelate desuccinylase	0.676626	0.00613699		2.12408	0.101584
413	Alvin_0413	cell division topological specificity factor MinE	0.629616	0.045717		0.899562	0.0338553
414	Alvin_0414	septum site-determining protein MinD	0.791646	0.156347		0.471842	0.117244
415	Alvin_0415	septum site-determining protein MinC	0.565202	0.000888058		0.707113	0.0424441
416	Alvin_0416	histidine triad (HIT) protein	0.566293	0.0412594		0.530239	0.313592
417	Alvin_0417	recombination protein RecR	0.468484	4.7605e-05		0.546472	0.428725
418	Alvin_0418	hypothetical protein Alvin_0418	0.614155	0.00685248		0.484699	0.00462432
419	Alvin_0419	DNA polymerase III, subunits gamma and tau	0.338293	3.53633e-13		0.714734	0.256014
420	Alvin_0420	hypothetical protein Alvin_0420	1.02552	0.887306		#DIV/0!	0.341261
421	Alvin_0421	hypothetical protein Alvin_0421	1.3583	0.0462513		0.911872	0.0039744
422	Alvin_0422	Protein of unknown function DUF2272	1.09186	0.634617		1.1909	0.0669808
423	Alvin_0423	hypothetical protein Alvin_0423	1.24948	0.198018		1.00179	0.0417375
424	Alvin_0424	integral membrane sensor hybrid histidine kinase	1.88387	0.000226712		1.07787	0.00212239
425	Alvin_0425	response regulator receiver modulated diguanylate cyclase/phosphodiesterase with PAS/PAC sensor(s)	1.76361	0.000948843		0.855062	0.0337579
426	Alvin_0426	sodium:dicarboxylate symporter	2.10539	0.00233485		#DIV/0!	0.00102841
427	Alvin_0427	UDP-N-acetylmuramyl-tripeptide synthetase	1.53621	0.0144535		0.71521	0.163762
428	Alvin_0428	hypothetical protein Alvin_0428	1.17477	0.495417		0.835223	0.151123
429	Alvin_0429	hypothetical protein Alvin_0429	0.992652	0.97728		0.770695	0.374018
430	Alvin_0430	MiaB-like tRNA modifying enzyme	1.59658	0.00989583		0.84225	0.273316
431	Alvin_0431	hypothetical protein Alvin_0431	6.98959	1.90138e-17		1.83634	0.0554789
432	Alvin_0432	hypothetical protein Alvin_0432	0.429134	0.00714785		#DIV/0!	0.0799303
433	Alvin_0433	HipA domain protein	1.53775	0.00683998		0.883277	0.471319
434	Alvin_0434	hypothetical protein Alvin_0434	2.82431	7.10951e-06		4.45153	0.0638978
435	Alvin_0435	multi-sensor hybrid histidine kinase	1.44145	0.0100807		1.77678	0.288364
436	Alvin_0436	hydroxyacylglutathione hydrolase	0.817305	0.202859		2.28803	0.267645
437	Alvin_0437	deoxyxylulose-5-phosphate synthase	0.689427	0.0135695		1.47694	0.204138
438	Alvin_0438	cysteinyl-tRNA synthetase	0.798333	0.243626		0.734606	0.409834
439	Alvin_0439	transmembrane region and signal peptide prediction	0.832267	0.553489		0.0967768	0.312934
440	Alvin_0440	Chaperonin Cpn10	1.03392	0.917195		0.531286	0.0832155
441	Alvin_0441	chaperonin GroEL	0.780233	0.429585		0.629966	0.337966
442	Alvin_0442	hypothetical protein Alvin_0442	0.626572	0.0271663		1.51304	0.306345
443	Alvin_0443	protein of unknown function DUF498	0.501641	0.000704576		#DIV/0!	0.231302
444	Alvin_0444	glutamyl-tRNA synthetase	0.911908	0.644747		#DIV/0!	0.00427696
445	Alvin_0445	protein of unknown function DUF820	0.747786	0.129474		0.899192	0.427152
446	Alvin_0446	hypothetical protein Alvin_0446	0.748189	0.250446		0.857285	0.268356
447	Alvin_0447	hypothetical protein Alvin_0447	0.521426	0.000680662		1.2461	0.184842
448	Alvin_0448	hypothetical protein Alvin_0448	0.383577	4.17983e-05		0.658054	0.268942
449	Alvin_0449	hypothetical protein Alvin_0449	0.296959	1.58055e-05		1.72989	0.176354
450	Alvin_0450	hypothetical protein Alvin_0450	0.348833	0.000264882		0.923532	0.308714
451	Alvin_0451	MotA/TolQ/ExbB proton channel	1.52249	0.0431511		1.26157	0.0224188
452	Alvin_0452	hypothetical protein Alvin_0452	1.1834	0.677991		0.751706	0.0314191
453	Alvin_0453	hypothetical protein Alvin_0453	1.82458	0.00659081		0.8333	0.0848278
454	Alvin_0454	hypothetical protein Alvin_0454	1.05331	0.767382		0.711207	0.280805
455	Alvin_0455	stress protein	0.985565	0.95091		0.666184	0.480245
456	Alvin_0456	Domain of unknown function DUF1840	1.02319	0.928057		0.986833	0.0746674
457	Alvin_0457	glutaminyl-tRNA synthetase	0.507244	1.84175e-05		0.765737	0.0889856
458	Alvin_0458	diguanylate cyclase with PAS/PAC sensor	1.18301	0.421117		0.877676	0.161715
459	Alvin_0459	Uracil-DNA glycosylase superfamily	1.73995	0.0105868		0.867121	0.099496
460	Alvin_0460	6-phosphogluconolactonase	0.93217	0.712317		0.996649	0.0301877
461	Alvin_0461	response regulator receiver protein	1.046	0.814855		0.739101	0.0927308
462	Alvin_0462	protein of unknown function DUF785	0.807781	0.224711		1.086	0.458655
463	Alvin_0463	protein of unknown function DUF404	0.878502	0.470447		0.856327	0.404625
464	Alvin_0464	protein of unknown function DUF403	0.881762	0.505938		1.74319	0.0827769
465	Alvin_0465	VirB2 type IV secretion fmaily protein	1.16153	0.526142		1.70777	0.107125
466	Alvin_0466	ribonuclease BN	1.12357	0.60736		1.1035	0.0906897
467	Alvin_0467	DNA polymerase III, alpha subunit	1.38206	0.0549072		#DIV/0!	0.00136656
468	#N/A	#N/A	#N/A	#N/A		#N/A	0.000847265
469	Alvin_0469	acetyltransferase	1.38837	0.0895307		1.08179	0.0209581
470	Alvin_0470	Class I peptide chain release factor	1.02045	0.942617		1.01484	0.232798
471	Alvin_0471	hypothetical protein Alvin_0471	1.79039	0.00173336		1.2642	0.378264
472	Alvin_0472	hypothetical protein Alvin_0472	1.56037	0.00430925		1.07724	0.341044
473	Alvin_0473	hypothetical protein Alvin_0473	0.808403	0.32103		1.03713	0.124059
474	Alvin_0474	NAD-dependent epimerase/dehydratase	1.23701	0.290596		4.59373	0.0158053
475	Alvin_0475	MOFRL domain protein	1.59201	0.00811253		0.966313	0.142206
476	Alvin_0476	hypothetical protein Alvin_0476	0.561025	0.00897504		0.0467255	0.0184073
477	Alvin_0477	peptidase M22 glycoprotease	0.420582	1.62904e-05		0.712398	0.00694352
478	Alvin_0478	hypothetical protein Alvin_0478	2.53833	8.53062e-05		0.558075	0.044277
479	Alvin_0479	PfkB domain protein	0.368391	2.44709e-12		0.723244	0.0122311
480	Alvin_0480	hypothetical protein Alvin_0480	0.579601	0.00231974		0.638424	0.083661
481	Alvin_0481	ABC transporter, CydDC cysteine exporter (CydDC-E) family, permease/ATP-binding protein CydC	0.642397	0.00350922		0.529843	0.00250387
482	Alvin_0482	ABC transporter, CydDC cysteine exporter (CydDC-E) family, permease/ATP-binding protein CydD	0.59273	0.000850952		#DIV/0!	0.473539
483	Alvin_0483	catalase/peroxidase HPI	4.90462	2.84758e-20		2.59084	0.00876921
484	#N/A	#N/A	#N/A	#N/A		#N/A	0.00457075
485	Alvin_0485	multi-sensor hybrid histidine kinase	0.670884	0.0446811		1.07282	0.00692838
486	Alvin_0486	Uroporphyrinogen decarboxylase (URO-D)	0.810813	0.32103		0.939128	0.0164991
487	Alvin_0487	cobalamin B12-binding domain protein	0.797749	0.374665		0.955932	0.0122533
488	Alvin_0488	4-hydroxybenzoate polyprenyl transferase	1.10513	0.667787		0.65157	0.0272101
489	Alvin_0489	phosphoribosyltransferase	0.770251	0.231983		0.559959	0.0163584
490	Alvin_0490	glycoside hydrolase family 3 domain protein	0.803516	0.25911		0.798788	0.00660643
491	Alvin_0491	ATP-dependent metalloprotease FtsH	1.35542	0.222167		6.46955	0.000392149
492	Alvin_0492	hypothetical protein Alvin_0492	4.54506	6.21247e-19		7.86785	0.088206
493	Alvin_0493	BolA family protein	1.8287	0.0247997		4.19679	0.256846
494	Alvin_0494	peptide chain release factor 3	1.00496	0.980343		11.9795	0.190559
495	Alvin_0495	argininosuccinate lyase	0.847855	0.32858		1.6054	0.0793329
496	Alvin_0496	UBA/THIF-type NAD/FAD binding protein	0.919509	0.682371		0.915236	0.00686646
497	Alvin_0497	hypothetical protein Alvin_0497	0.930875	0.765717		1.22647	0.475893
498	Alvin_0498	methylthioadenosine phosphorylase	0.29701	5.55399e-17		0.106854	0.0191613
499	Alvin_0499	hypothetical protein Alvin_0499	0.219355	1.15776e-14		0.265444	0.000101208
500	Alvin_0500	protein of unknown function DUF150	0.10365	6.78503e-27		0.817819	0.00527479
501	Alvin_0501	NusA antitermination factor	0.144103	2.60942e-22		0.606519	0.177542
502	Alvin_0502	translation initiation factor IF-2	0.388096	1.3594e-08		0.743065	0.0612701
503	Alvin_0503	ribosome-binding factor A	0.267298	4.16233e-10		0.781465	0.3255
504	Alvin_0504	tRNA pseudouridine synthase B	0.491935	9.26179e-06		0.697381	0.251367
505	Alvin_0505	ribosomal protein S15	0.800105	0.391431		0.660213	0.0409333
506	Alvin_0506	polyribonucleotide nucleotidyltransferase	0.858311	0.487487		0.376331	0.0602322
507	Alvin_0507	GreA/GreB family elongation factor	1.59924	0.0391435		1.1722	0.120466
508	Alvin_0508	protein of unknown function DUF404	1.34992	0.0588125		0.901087	0.101621
509	Alvin_0509	protein of unknown function DUF403	1.16626	0.501455		1.03715	0.000175433
510	Alvin_0510	transcriptional regulator NikR, CopG family	1.03203	0.916637		0.801842	0.00826237
511	Alvin_0511	protein of unknown function DUF87	1.07728	0.669089		#DIV/0!	0.00574977
512	Alvin_0512	hypothetical protein Alvin_0512	0.694155	0.0565758		1.0798	0.171909
513	Alvin_0513	ABC transporter related protein	0.63272	0.0255354		0.869327	0.0851678
514	Alvin_0514	cobalt ABC transporter, inner membrane subunit CbiQ	0.677412	0.0621857		0.712063	0.0112563
515	Alvin_0515	hypothetical protein Alvin_0515	0.27011	5.30406e-07		0.684542	0.386257
516	Alvin_0516	cobalamin (vitamin B12) biosynthesis CbiM protein	0.426239	0.000378174		1.02929	0.345067
517	Alvin_0517	Nickel transport complex, NikM subunit, transmembrane	0.460532	2.86799e-06		0.608664	0.434542
518	Alvin_0518	hypothetical protein Alvin_0518	2.33136	1.25114e-05		0.849872	0.243049
519	Alvin_0519	Sporulation domain protein	1.17067	0.481966		1.18086	0.0612444
520	Alvin_0520	peptidase S1 and S6 chymotrypsin/Hap	1.72263	0.00617893		0.614061	0.470029
521	Alvin_0521	peptidase S13 D-Ala-D-Ala carboxypeptidase C	0.992337	0.972612		0.601175	0.0146286
522	Alvin_0522	dethiobiotin synthase	2.50173	1.50406e-06		0.807745	0.105932
523	Alvin_0523	biotin biosynthesis protein BioC	2.62345	0.000404579		1.13591	0.280546
524	Alvin_0524	bioH protein	3.59498	1.65851e-05		0.324542	0.314902
525	Alvin_0525	8-amino-7-oxononanoate synthase	1.35191	0.242402		0.496449	0.0102057
526	Alvin_0526	biotin synthase	1.34953	0.228482		0.450557	0.0441322
527	Alvin_0527	phosphoribosyltransferase	1.42104	0.172591		0.7554	0.0531798
528	Alvin_0528	Protein of unknown function DUF2279, periplasmic lipoprotein	1.27521	0.256096		0.950392	0.0507393
529	#N/A	#N/A	#N/A	#N/A		#N/A	0.209171
530	#N/A	#N/A	#N/A	#N/A		#N/A	0.418885
531	Alvin_0531	YD repeat protein	0.518115	6.15755e-06		0.43247	0.496996
532	#N/A	#N/A	#N/A	#N/A		#N/A	0.326466
533	Alvin_0533	transposase IS4 family protein	0.773448	0.327705		1.05316	----
534	#N/A	#N/A	#N/A	#N/A		#N/A	0.43397
535	Alvin_0535	hypothetical protein Alvin_0535	1.43802	0.0203684		0.538616	0.177599
536	Alvin_0536	hypothetical protein Alvin_0536	1.58938	0.00143593		0.984613	0.128649
537	Alvin_0537	transposase IS4 family protein	1.3117	0.10997		0.962983	0.273955
538	Alvin_0538	IS298, transposase OrfA	1.53556	0.00487623		1.30138	0.0215445
539	#N/A	#N/A	#N/A	#N/A		#N/A	0.448041
540	#N/A	#N/A	#N/A	#N/A		#N/A	0.222002
541	#N/A	#N/A	#N/A	#N/A		#N/A	0.236471
542	Alvin_0542	transposase IS4 family protein	1.47439	0.0665627		1.25336	0.419999
543	Alvin_0543	transglutaminase domain protein	0.921287	0.676929		0.718293	0.0420874
544	Alvin_0544	protein of unknown function DUF404	0.962752	0.861784		0.759095	0.00291798
545	Alvin_0545	protein of unknown function DUF815	0.990114	0.96379		1.18825	0.00377883
546	Alvin_0546	excinuclease ABC, A subunit	0.803926	0.241641		1.3538	0.000177385
547	Alvin_0547	protein of unknown function UPF0153	0.824524	0.601745		0.59124	0.0225583
548	Alvin_0548	phosphatidylserine decarboxylase	0.865108	0.458061		0.641797	0.00240888
549	Alvin_0549	hypothetical protein Alvin_0549	0.707311	0.0679441		0.771519	0.0259201
550	Alvin_0550	Serine--pyruvate transaminase	0.89605	0.585161		0.696296	0.210098
551	Alvin_0551	ABC-3 protein	1.11706	0.736002		0.278062	0.00377543
552	Alvin_0552	ABC transporter related protein	1.06796	0.841971		3.86168	0.0741283
553	Alvin_0553	periplasmic solute binding protein	1.35027	0.404137		0.845487	0.40037
554	Alvin_0554	phosphate-selective porin O and P	0.972382	0.936366		0.812909	0.265513
555	Alvin_0555	hypothetical protein Alvin_0555	0.595969	0.198907		#DIV/0!	0.035538
556	Alvin_0556	hypothetical protein Alvin_0556	0.351936	5.18179e-11		1.00046	0.000348251
557	Alvin_0557	acriflavin resistance protein	0.529128	0.000378174		3.43181	0.0351013
558	Alvin_0558	efflux transporter, RND family, MFP subunit	0.532383	0.00107959		1.60425	0.452976
559	Alvin_0559	transcriptional regulator, TetR family	0.825923	0.533643		1.65357	0.0569678
560	Alvin_0560	hypothetical protein Alvin_0560	0.830418	0.342777		0.508497	0.0490628
561	Alvin_0561	ATP-dependent DNA helicase RecQ	0.704955	0.0389574		#DIV/0!	0.0263476
562	Alvin_0562	Phosphoribulokinase	0.273888	1.64233e-18		0.138429	0.0810195
563	Alvin_0563	diguanylate cyclase	1.25423	0.245089		#DIV/0!	0.0432782
564	Alvin_0564	electron transport complex, RnfABCDGE type, E subunit	1.38444	0.0890136		1.47361	0.280087
565	Alvin_0565	electron transport complex, RnfABCDGE type, G subunit	1.35515	0.180632		1.26975	0.164778
566	Alvin_0566	electron transport complex, RnfABCDGE type, D subunit	1.23054	0.20097		0.672244	0.0519558
567	Alvin_0567	sulfate transporter	0.930548	0.749903		0.811432	0.372014
568	Alvin_0568	electron transport complex, RnfABCDGE type, C subunit	0.407458	3.42896e-05		0.64252	0.0317842
569	Alvin_0569	electron transport complex, RnfABCDGE type, B subunit	0.45516	0.000184568		1.13587	0.00672244
570	Alvin_0570	electron transport complex, RnfABCDGE type, A subunit	0.447212	9.92698e-08		0.826551	0.103164
571	Alvin_0571	major facilitator superfamily MFS_1	1.51989	0.0126263		0.737347	0.112542
572	Alvin_0572	arsenical-resistance protein	1.73614	0.000850952		#DIV/0!	0.0879665
573	Alvin_0573	UspA domain protein	1.34827	0.123419		#DIV/0!	0.239192
574	Alvin_0574	sulphate transporter	1.4701	0.0262856		0.567738	0.296904
575	Alvin_0575	molybdenum cofactor biosynthesis protein A	1.11488	0.588585		0.780922	0.00280529
576	Alvin_0576	sodium/hydrogen exchanger	1.14849	0.421029		#DIV/0!	0.00435456
577	Alvin_0577	short-chain dehydrogenase/reductase SDR	1.26471	0.190176		0.943837	0.0949037
578	Alvin_0578	phosphoglycolate phosphatase	1.18453	0.445578		0.935863	0.222948
579	Alvin_0579	ubiquinone biosynthesis O-methyltransferase	1.27958	0.194668		1.97202	0.0096409
580	Alvin_0580	hypothetical protein Alvin_0580	0.952762	0.801476		1.24601	0.193831
581	Alvin_0581	hypothetical protein Alvin_0581	0.426313	7.45689e-05		0.176668	0.312658
582	Alvin_0582	hypothetical protein Alvin_0582	0.380298	0.062939		0.183658	0.0151604
583	Alvin_0583	Na+/solute symporter	0.379918	2.28239e-08		0.114292	0.0640815
584	Alvin_0584	addiction module toxin, RelE/StbE family	1.17054	0.50448		2.21052	0.222212
585	Alvin_0585	prevent-host-death family protein	1.09866	0.732055		1.10452	0.15207
586	Alvin_0586	acriflavin resistance protein	0.54004	0.000240712		#DIV/0!	0.00560811
587	Alvin_0587	efflux transporter, RND family, MFP subunit	0.433491	0.00523038		1.42745	0.00222088
588	Alvin_0588	hypothetical protein Alvin_0588	0.257728	4.25836e-07		0.641824	0.0782133
589	Alvin_0589	CheW protein	0.495979	0.000179536		0.998705	0.166302
590	Alvin_0590	response regulator receiver modulated diguanylate cyclase	0.60221	0.000528722		0.749344	0.000383372
591	Alvin_0591	response regulator receiver protein	0.533468	0.000427266		0.845578	0.159606
592	Alvin_0592	CheA signal transduction histidine kinase	1.0419	0.863206		0.556542	0.0724026
593	Alvin_0593	MCP methyltransferase, CheR-type	0.744333	0.0430565		0.916284	0.0621938
594	Alvin_0594	response regulator receiver modulated CheB methylesterase	0.962379	0.844198		0.613795	0.0196063
595	Alvin_0595	methyl-accepting chemotaxis sensory transducer	0.873511	0.455093		0.578114	0.0837804
596	Alvin_0596	thioesterase superfamily protein	0.972671	0.898783		1.10293	0.00247216
597	Alvin_0597	thioesterase superfamily protein	0.982712	0.944225		0.299756	0.332529
598	Alvin_0598	hypothetical protein Alvin_0598	1.33566	0.128273		0.0748651	0.0891841
599	Alvin_0599	alpha-2-macroglobulin domain protein	1.08105	0.634602		0.8945	0.3232
600	Alvin_0600	penicillin-binding protein 1C	0.741986	0.105417		0.943639	0.0998776
601	Alvin_0601	TonB-dependent receptor	0.674491	0.00641701		1.36406	0.176933
602	Alvin_0602	hypothetical protein Alvin_0602	1.2052	0.359454		1.21513	0.010338
603	Alvin_0603	diguanylate cyclase	0.678259	0.0673982		#DIV/0!	0.109484
604	Alvin_0604	transcription termination factor Rho	1.22647	0.279993		0.426812	0.0140207
605	Alvin_0605	thioredoxin	1.99491	0.00182976		0.410216	0.0972895
606	Alvin_0606	DEAD/DEAH box helicase domain protein	0.504239	4.24745e-06		0.684374	0.0491818
607	Alvin_0607	HAD-superfamily hydrolase, subfamily IA, variant 3	0.789719	0.168868		0.791615	0.0082888
608	Alvin_0608	thioredoxin-related protein-like protein	0.862095	0.389585		0.582922	0.0480536
609	Alvin_0609	phosphate acetyltransferase	0.954551	0.810603		0.420658	0.0639946
610	Alvin_0610	acetate kinase	0.987345	0.950854		0.916179	0.0159996
611	Alvin_0611	OmpA/MotB domain protein	0.974174	0.880377		1.04217	0.0356036
612	Alvin_0612	periplasmic glucan biosynthesis protein MdoG	0.865622	0.337142		0.470411	0.100541
613	Alvin_0613	hypothetical protein Alvin_0613	0.568248	0.0053166		0.814256	0.00502045
614	Alvin_0614	glycosyl transferase family 2	0.575465	0.00843216		0.59558	0.000346523
615	Alvin_0615	beta-galactosidase	0.510504	0.000922925		0.44163	0.262301
616	Alvin_0616	ABC transporter domain protein	0.586552	0.03959		0.544958	0.000414057
617	Alvin_0617	coagulation factor 5/8 type domain protein	0.902279	0.512433		0.845396	0.318781
618	Alvin_0618	glycosyltransferase 36	0.984442	0.928057		0.851153	0.333998
619	Alvin_0619	hypothetical protein Alvin_0619	0.760821	0.113754		0.938613	0.0942908
620	Alvin_0620	cell cycle protein	0.449751	5.70551e-05		0.61696	0.126125
621	Alvin_0621	Peptidoglycan glycosyltransferase	1.14316	0.649475		#DIV/0!	0.035912
622	Alvin_0622	Mandelate racemase/muconate lactonizing protein	0.403819	2.46641e-07		1.06234	0.209741
623	Alvin_0623	1,4-dihydroxy-2-naphthoate octaprenyltransferase	0.331218	6.7644e-08		1.11372	0.047181
624	Alvin_0624	naphthoate synthase	0.467723	5.86899e-07		0.579634	0.125864
625	Alvin_0625	SpoVT/AbrB domain protein	2.6236	0.000492362		0.992506	0.386823
626	Alvin_0626	PilT protein domain protein	1.50236	0.0141027		0.86918	0.278655
627	Alvin_0627	2-succinyl-6-hydroxy-2,4-cyclohexadiene-1-carboxylic acid synthase/2-oxoglutarate decarboxylase	0.739487	0.0357975		#DIV/0!	----
628	Alvin_0628	isochorismate synthase	0.885799	0.556751		0.425047	0.139602
629	Alvin_0629	alpha/beta hydrolase fold protein	0.806588	0.512684		0.0362292	0.308291
630	Alvin_0630	hypothetical protein Alvin_0630	0.433085	9.74658e-07		0.955746	0.477558
631	Alvin_0631	hypothetical protein Alvin_0631	0.504945	0.00012853		0.628444	0.377246
632	Alvin_0632	ABC transporter related protein	0.73212	0.0465488		0.598864	0.462993
633	Alvin_0633	putative signal transduction protein	1.19205	0.410128		1.78834	0.227371
634	Alvin_0634	Peptidoglycan-binding lysin domain protein	0.650048	0.0709133		0.548018	0.0592131
635	Alvin_0635	pyridoxal-phosphate dependent TrpB-like enzyme	0.546303	0.000368317		0.190152	0.0666565
636	Alvin_0636	Leucyl aminopeptidase	0.60927	0.00114079		0.380029	0.200296
637	Alvin_0637	permease YjgP/YjgQ family protein	0.442837	7.51206e-09		0.747633	0.0597164
638	Alvin_0638	RDD domain containing protein	0.656497	0.00761058		0.352558	0.0726973
639	Alvin_0639	multi-sensor signal transduction histidine kinase	1.83571	0.0012603		#DIV/0!	0.0699174
640	Alvin_0640	two component transcriptional regulator, LuxR family	1.77147	0.00279603		1.03479	0.0203932
641	#N/A	#N/A	#N/A	#N/A		#N/A	0.0398534
642	Alvin_0642	hypothetical protein Alvin_0642	2.53875	1.24188e-06		#DIV/0!	0.0853131
643	Alvin_0643	hypothetical protein Alvin_0643	0.894729	0.772167		1.55774	0.0507439
644	Alvin_0644	HNH endonuclease	1.27306	0.163742		1.92805	0.108484
645	Alvin_0645	TonB-dependent receptor plug	1.30991	0.176737		0.770415	0.0407232
646	Alvin_0646	CRISPR-associated protein Cas2	1.07852	0.788389		1.76349	0.068561
647	Alvin_0647	CRISPR-associated protein Cas1	0.714527	0.0589476		#DIV/0!	0.0303702
648	Alvin_0648	protein of unknown function UPF0150	0.824727	0.634602		0.857956	0.0517894
649	Alvin_0649	CRISPR-associated protein, Cse3 family	0.884503	0.564483		#DIV/0!	0.0306423
650	Alvin_0650	CRISPR-associated protein Cas5 family	1.11639	0.631099		#DIV/0!	0.0427385
651	Alvin_0651	CRISPR-associated protein, Cse4 family	1.44583	0.0375718		1.10528	0.0403055
652	Alvin_0652	CRISPR-associated protein, Cse2 family	0.807279	0.376516		0.782492	0.030147
653	Alvin_0653	hypothetical protein Alvin_0653	#N/A	#N/A		#DIV/0!	0.11397
654	Alvin_0654	CRISPR-associated protein, Cse1 family	0.717312	0.0502898		1.15555	0.0416857
655	Alvin_0655	hypothetical protein Alvin_0655	0.537284	0.385212		#DIV/0!	0.264618
656	Alvin_0656	CRISPR-associated helicase Cas3	1.621	0.0013016		1.61696	0.0927966
657	Alvin_0657	glutamate racemase	1.06555	0.736002		0.651846	0.00433594
658	Alvin_0658	type III secretion exporter	0.634514	0.0660182		#DIV/0!	0.0197007
659	Alvin_0659	hypothetical protein Alvin_0659	1.12008	0.607051		1.35391	0.0490222
660	Alvin_0660	FlgN family protein	2.10883	7.19838e-07		2.06242	0.174023
661	Alvin_0661	anti-sigma-28 factor, FlgM	3.06093	5.81322e-13		2.35807	0.342721
662	Alvin_0662	flagella basal body P-ring formation protein FlgA	1.18016	0.388119		2.80552	0.00536029
663	Alvin_0663	response regulator receiver modulated CheW protein	1.68319	0.000821866		2.5892	0.194337
664	Alvin_0664	MCP methyltransferase, CheR-type	1.10127	0.634602		3.41408	0.00223347
665	Alvin_0665	flagellar basal-body rod protein FlgB	1.16099	0.577571		2.56735	0.220353
666	Alvin_0666	flagellar basal-body rod protein FlgC	1.43374	0.121491		2.66335	0.119422
667	Alvin_0667	flagellar hook capping protein	1.43051	0.256301		3.22089	0.0122548
668	Alvin_0668	fagellar hook-basal body protein	1.86435	0.0150085		4.48844	0.310104
669	Alvin_0669	flagellar basal-body rod protein FlgF	1.65953	0.0562392		5.41546	0.0567388
670	Alvin_0670	flagellar basal-body rod protein FlgG	1.38226	0.261697		4.70151	0.0118442
671	Alvin_0671	flagellar L-ring protein	1.42819	0.214279		2.81696	0.122817
672	Alvin_0672	flagellar P-ring protein	1.67175	0.0896341		3.19996	0.235941
673	Alvin_0673	flagellar rod assembly protein/muramidase FlgJ	1.26	0.345823		3.65536	0.210608
674	Alvin_0674	flagellar hook-associated protein FlgK	2.01244	8.61557e-06		2.58761	0.344659
675	Alvin_0675	flagellar hook-associated protein 3	1.59701	0.0116296		1.2761	0.0406492
676	Alvin_0676	diguanylate cyclase/phosphodiesterase with PAS/PAC sensor(s)	1.12646	0.463778		0.859542	0.038174
677	Alvin_0677	Inositol phosphatase/fructose-16-bisphosphatase	0.681269	0.0653535		0.446242	0.00371931
678	Alvin_0678	transcriptional regulator, Crp/Fnr family	0.390525	7.89864e-11		#DIV/0!	0.0232984
679	Alvin_0679	Cytochrome-c peroxidase	0.865955	0.542745		0.563257	0.0163054
680	Alvin_0680	protein of unknown function DUF1271	2.03561	0.0370186		18.0658	0.00760633
681	Alvin_0681	band 7 protein	1.44732	0.199578		1.39193	0.00997631
682	Alvin_0682	band 7 protein	1.53436	0.0297371		1.43497	0.00459449
683	Alvin_0683	hypothetical protein Alvin_0683	1.29579	0.201661		#DIV/0!	0.00254697
684	Alvin_0684	hypothetical protein Alvin_0684	1.13738	0.48275		1.17697	0.0196801
685	Alvin_0685	hypothetical protein Alvin_0685	0.481521	1.44041e-05		0.602585	0.0193184
686	Alvin_0686	hypothetical protein Alvin_0686	0.896685	0.644747		1.32668	0.00968602
687	Alvin_0687	TonB-dependent receptor	1.56848	0.00709881		1.47822	0.0292685
688	Alvin_0688	hypothetical protein Alvin_0688	1.31394	0.0945611		#DIV/0!	0.0127113
689	Alvin_0689	Rieske (2Fe-2S) iron-sulphur domain protein	2.0826	3.15389e-05		2.08693	0.000147184
690	Alvin_0690	Glycosyl transferase, family 3-like protein	2.15536	8.60771e-05		4.47607	0.142678
691	Alvin_0691	Nitrilase/cyanide hydratase and apolipoprotein N-acyltransferase	2.61857	6.80178e-10		1.08315	0.0688547
692	Alvin_0692	membrane-bound metal-dependent hydrolase	1.5725	0.0222255		0.968135	0.0210185
693	Alvin_0693	acetyl-CoA carboxylase, carboxyl transferase, alpha subunit	0.438828	7.18804e-06		0.666911	0.180864
694	Alvin_0694	tRNA(Ile)-lysidine synthetase	0.555358	7.60842e-05		1.36916	0.0612826
695	Alvin_0695	multi-sensor hybrid histidine kinase	1.53824	0.00714586		1.1263	0.465206
696	Alvin_0696	thioredoxin	0.766295	0.229713		2.6011	0.305524
697	Alvin_0697	thioredoxin	0.604926	0.00606771		0.873588	0.00320716
698	Alvin_0698	two component transcriptional regulator, LuxR family	0.737221	0.0630176		0.729127	0.0899877
699	Alvin_0699	PAS/PAC sensor hybrid histidine kinase	0.395282	6.28001e-10		0.500127	0.486144
700	Alvin_0700	KaiB domain protein	0.473436	5.34887e-05		0.397708	0.106485
701	Alvin_0701	KaiB domain protein	0.350326	3.66851e-06		0.426172	0.0664003
702	Alvin_0702	putative circadian clock protein, KaiC	0.399665	8.61504e-10		0.67343	0.0334317
703	Alvin_0703	hypothetical protein Alvin_0703	0.00879756	3.27417e-10		0.00769778	0.163968
704	Alvin_0704	antenna complex alpha/beta subunit	0.00864836	1.15017e-47		0.0032566	0.0146656
705	Alvin_0705	hypothetical protein Alvin_0705	0.0101511	1.50844e-78		0.00345986	0.0625646
706	Alvin_0706	antenna complex alpha/beta subunit	0.0134708	1.39794e-42		0.00235402	0.0231494
707	Alvin_0707	regulatory protein LuxR	0.09377	5.17189e-20		0.0565692	0.0415122
708	Alvin_0708	hypothetical protein Alvin_0708	0.122648	2.24786e-07		0.0391505	0.00192085
709	Alvin_0709	antenna complex alpha/beta subunit	0.0179884	6.09701e-21		0.0061177	0.489467
710	Alvin_0710	multi-sensor hybrid histidine kinase	1.02441	0.896697		0.814497	0.0179723
711	Alvin_0711	carbamoyl-phosphate synthase, small subunit	0.289769	5.47246e-10		0.319017	0.169972
712	Alvin_0712	carbamoyl-phosphate synthase, large subunit	0.529038	1.84157e-06		0.271216	0.116843
713	Alvin_0713	transcription elongation factor GreA	0.378903	1.45132e-06		0.451611	0.306768
714	Alvin_0714	Cobyrinic acid ac-diamide synthase	0.491486	3.00135e-06		0.503561	0.255522
715	Alvin_0715	Sporulation domain protein	0.836691	0.376732		0.651575	0.0142525
716	Alvin_0716	ATPase involved in chromosome partitioning-like protein	0.964	0.859585		0.638349	0.00781801
717	Alvin_0717	short-chain dehydrogenase/reductase SDR	0.519929	0.000154375		0.553478	0.0174968
718	Alvin_0718	regulatory protein, FmdB family	1.35033	0.149502		0.748713	0.0237435
719	Alvin_0719	protein of unknown function DUF72	1.01626	0.939228		0.781094	0.0120464
720	Alvin_0720	aspartyl-tRNA synthetase	0.352084	5.07651e-08		0.717314	----
721	Alvin_0721	NUDIX hydrolase	0.397971	0.00108351		1.1097	0.194695
722	Alvin_0722	lipid A ABC exporter family, fused ATPase and inner membrane subunits	0.842115	0.376873		1.55043	0.0726678
723	Alvin_0723	multi-sensor hybrid histidine kinase	1.03279	0.870801		0.5245	0.0123376
724	Alvin_0724	response regulator receiver modulated diguanylate phosphodiesterase	1.13347	0.499855		1.0669	0.393958
725	Alvin_0725	protein tyrosine phosphatase	1.37081	0.182403		1.91634	0.0200312
726	Alvin_0726	ribonuclease, Rne/Rng family	0.682499	0.0262306		2.01813	0.165498
727	Alvin_0727	pseudouridine synthase, RluA family	1.76542	0.000614002		6.90477	0.451922
728	Alvin_0728	HAD-superfamily hydrolase, subfamily IA, variant 1	2.59322	4.43456e-07		2.41235	0.2262
729	Alvin_0729	peptidase S49	2.62287	2.45814e-08		2.79953	0.00933175
730	Alvin_0730	hypothetical protein Alvin_0730	2.02009	1.05558e-06		3.14947	0.0319962
731	#N/A	#N/A	#N/A	#N/A		#N/A	0.0823773
732	Alvin_0732	sulfur relay protein, TusE/DsrC/DsvC family	3.77868	1.44159e-10		7.12686	0.0216847
733	Alvin_0733	nuclease (SNase domain protein)	1.49521	0.0708576		0.906868	0.43329
734	Alvin_0734	Polyphosphate kinase	1.98569	7.86977e-05		0.499013	0.13163
735	Alvin_0735	methyltransferase	1.4712	0.0148544		#DIV/0!	0.183872
736	Alvin_0736	methyltransferase	1.2884	0.084925		0.979311	0.0889211
737	Alvin_0737	CrcB protein	1.93121	0.000401353		1.43177	0.0439885
738	Alvin_0738	protein of unknown function DUF190	2.38866	4.62186e-06		1.04003	0.199853
739	Alvin_0739	FeS assembly protein SufB	0.587918	0.00107959		20.5359	0.235488
740	Alvin_0740	FeS assembly ATPase SufC	0.532553	0.00118902		13.3003	0.106019
741	Alvin_0741	FeS assembly protein SufD	0.514776	7.18539e-05		20.9906	0.0171956
742	Alvin_0742	FeS assembly SUF system protein	0.773944	0.132951		20.934	0.00214558
743	#N/A	#N/A	#N/A	#N/A		#N/A	0.00496397
744	Alvin_0744	sigma54 specific transcriptional regulator, Fis family	0.161602	6.50714e-11		2.90051	0.199342
745	Alvin_0745	hypothetical protein Alvin_0745	0.277167	5.56069e-07		#DIV/0!	0.368477
746	Alvin_0746	hypothetical protein Alvin_0746	0.225262	4.28633e-10		9.9977	0.3891
747	Alvin_0747	peptidase C39 bacteriocin processing	0.0684567	2.624e-18		9.96058	0.346123
748	Alvin_0748	hypothetical protein Alvin_0748	0.0080129	1.45562e-17		3.8764	0.0101333
749	Alvin_0749	hypothetical protein Alvin_0749	0.111005	0.000522261		2.70059	0.0388393
750	Alvin_0750	two component transcriptional regulator, LuxR family	0.333344	8.63222e-08		0.315043	0.214028
751	Alvin_0751	multi-sensor hybrid histidine kinase	0.70135	0.0404391		#DIV/0!	0.438659
752	Alvin_0752	MCP methyltransferase/methylesterase, CheR/CheB	1.39812	0.0403052		#DIV/0!	0.114859
753	Alvin_0753	type I phosphodiesterase/nucleotide pyrophosphatase	1.43196	0.062939		1.57577	0.130277
754	Alvin_0754	molybdopterin oxidoreductase	2.27624	7.20859e-07		7.24655	0.00447225
755	Alvin_0755	hypothetical protein Alvin_0755	1.83218	0.000509919		5.05194	0.135694
756	Alvin_0756	AMMECR1 domain protein	3.29985	8.01171e-15		1.33392	0.0781853
757	Alvin_0757	protein of unknown function DUF52	3.21434	2.29999e-18		1.57265	0.048653
758	Alvin_0758	hypothetical protein Alvin_0758	0.818793	0.377014		1.02689	0.0161477
759	Alvin_0759	Lytic transglycosylase catalytic	1.08865	0.683291		1.28597	0.00794635
760	Alvin_0760	hypothetical protein Alvin_0760	0.312966	4.47527e-07		#DIV/0!	0.0894201
761	Alvin_0761	protein of unknown function DUF81	0.538982	0.000441004		0.76602	0.00462231
762	Alvin_0762	phosphate-starvation-inducible E	0.79374	0.220275		0.962194	0.228875
763	Alvin_0763	Methyltransferase type 11	0.513516	9.14738e-05		#DIV/0!	0.0969709
764	Alvin_0764	protein of unknown function DUF540	1.32298	0.136503		0.622397	0.0132109
765	Alvin_0765	alpha/beta hydrolase fold protein	0.716253	0.0943785		#DIV/0!	0.2944
766	Alvin_0766	protein of unknown function DUF198	0.918291	0.72641		5.0951	0.345964
767	Alvin_0767	Polyprenyl synthetase	0.60359	0.00889491		0.224994	0.327205
768	Alvin_0768	exodeoxyribonuclease VII, small subunit	0.53835	0.00442232		0.419278	0.0759927
769	Alvin_0769	DNA topoisomerase IV, B subunit	0.66678	0.0136999		0.689344	0.0099472
770	Alvin_0770	hypothetical protein Alvin_0770	0.77523	0.32103		1.2976	0.319524
771	Alvin_0771	transcriptional regulator, XRE family	0.769256	0.212859		1.37707	0.00355282
772	Alvin_0772	integral membrane protein MviN	0.6703	0.0145683		1.10365	0.00350911
773	Alvin_0773	ribosomal protein S20	0.247987	6.47735e-22		0.603527	0.000260697
774	Alvin_0774	prolipoprotein diacylglyceryl transferase	0.395419	9.93219e-09		1.00211	0.147944
775	Alvin_0775	hypothetical protein Alvin_0775	0.947526	0.792871		#DIV/0!	0.00197018
776	Alvin_0776	Smr protein/MutS2	0.92412	0.709587		0.911512	0.000967356
777	Alvin_0777	stationary-phase survival protein SurE	0.654429	0.0202932		0.801449	0.117365
778	Alvin_0778	protein-L-isoaspartate O-methyltransferase	0.345924	2.43985e-05		#DIV/0!	0.00113304
779	Alvin_0779	Peptidase M23	1.41293	0.0556689		9.12039	0.0198158
780	Alvin_0780	RNA polymerase, sigma 70 subunit, RpoD subfamily	0.686246	0.0134027		2.58505	0.00653741
781	Alvin_0781	cytochrome c oxidase, cbb3-type, subunit I	1.94671	0.000522849		7.31789	0.0938318
782	Alvin_0782	cytochrome c oxidase, cbb3-type, subunit II	2.1769	2.63087e-06		6.2211	0.0337645
783	Alvin_0783	hypothetical protein Alvin_0783	1.59008	0.0832598		8.04588	0.0505807
784	Alvin_0784	cytochrome c class I	1.77061	0.00455106		6.15699	0.0334798
785	Alvin_0785	cytochrome c oxidase accessory protein CcoG	0.963826	0.874005		4.3752	0.0195912
786	Alvin_0786	FixH family protein	1.21218	0.359553		4.29937	0.0235456
787	Alvin_0787	heavy metal translocating P-type ATPase	0.89547	0.603223		1.04431	0.0987774
788	Alvin_0788	cytochrome oxidase maturation protein, cbb3-type	0.616392	0.278567		1.82597	0.00529972
789	Alvin_0789	methyl-accepting chemotaxis sensory transducer	1.8789	9.91003e-06		1.41173	0.00540914
790	Alvin_0790	type IV pilus assembly PilZ	2.16977	1.25114e-05		1.35188	0.163959
791	Alvin_0791	hypothetical protein Alvin_0791	1.42847	0.204652		1.13995	0.326931
792	Alvin_0792	NAD+ synthetase	1.09406	0.624718		0.69877	0.302676
793	Alvin_0793	nitrogen regulatory protein P-II	1.87231	2.34174e-06		1.19919	0.300691
794	Alvin_0794	outer membrane assembly lipoprotein YfiO	1.21245	0.282016		0.469887	0.186217
795	Alvin_0795	pseudouridine synthase, RluA family	0.862999	0.471027		1.05428	0.0741525
796	Alvin_0796	protein of unknown function DUF152	1.83186	0.0170071		0.892092	0.077921
797	Alvin_0797	amino acid-binding ACT domain protein	1.18118	0.394755		0.647776	0.0051023
798	Alvin_0798	peptide deformylase	0.857389	0.409181		0.554474	0.00189511
799	Alvin_0799	carboxyl-terminal protease	1.49274	0.00945222		0.909617	0.00282665
800	Alvin_0800	glutamate/cysteine ligase	0.932784	0.712149		0.763763	0.0162755
801	Alvin_0801	Ppx/GppA phosphatase	0.678103	0.0363449		#DIV/0!	0.285733
802	Alvin_0802	alkyl hydroperoxide reductase/ Thiol specific antioxidant/ Mal allergen	0.456731	4.95272e-06		0.514125	0.257979
803	Alvin_0803	dihydrolipoamide dehydrogenase	0.283133	1.16396e-23		0.27186	0.265879
804	Alvin_0804	pyruvate dehydrogenase complex dihydrolipoamide acetyltransferase	0.224557	9.69928e-26		0.123818	0.0423058
805	Alvin_0805	2-oxo-acid dehydrogenase E1 subunit, homodimeric type	0.165079	1.38981e-23		0.15495	0.177132
806	Alvin_0806	hydrogenase maturation protease	1.05673	0.878628		0.520066	0.0746116
807	Alvin_0807	nickel-dependent hydrogenase large subunit	0.615625	0.0162842		0.221548	0.148603
808	Alvin_0808	NADH ubiquinone oxidoreductase 20 kDa subunit	0.936565	0.824971		0.407185	0.337391
809	Alvin_0809	oxidoreductase FAD/NAD(P)-binding domain protein	0.53083	0.00569702		0.245425	0.0606246
810	Alvin_0810	hydrogenase	1.47244	0.0701615		0.437577	0.00847182
811	Alvin_0811	queuine tRNA-ribosyltransferase	0.915768	0.677725		0.616504	0.0149394
812	Alvin_0812	4-hydroxythreonine-4-phosphate dehydrogenase	0.709011	0.071562		0.843166	0.0396656
813	Alvin_0813	SurA domain protein	0.545668	4.19585e-05		0.58071	0.0106879
814	Alvin_0814	Organic solvent tolerance protein	0.499393	0.000188733		0.757904	0.000860898
815	Alvin_0815	aminoglycoside phosphotransferase	0.574888	0.00107146		0.676272	0.414295
816	Alvin_0816	hypothetical protein Alvin_0816	0.813803	0.159744		0.522876	0.455381
817	Alvin_0817	von Willebrand factor type A	1.01082	0.952533		1.01512	0.0225378
818	Alvin_0818	histidine kinase	1.23378	0.300058		0.71389	0.015248
819	Alvin_0819	response regulator receiver protein	0.767132	0.0727408		0.833867	0.0977576
820	Alvin_0820	phosphoribosylamine/glycine ligase	0.908602	0.570709		0.828933	0.238966
821	Alvin_0821	acyl-(acyl-carrier-protein)--UDP-N-acetylglucosamine O-acyltransferase	0.665272	0.00713159		0.865464	0.226151
822	Alvin_0822	phosphoribosylaminoimidazolecarboxamide formyltransferase/IMP cyclohydrolase	0.793303	0.129457		0.524704	0.156633
823	Alvin_0823	transcriptional regulator, Fis family	0.608928	0.00640154		0.690616	0.0973147
824	Alvin_0824	TIM-barrel protein, nifR3 family	0.514553	5.01961e-06		0.389691	0.0110857
825	Alvin_0825	hypothetical protein Alvin_0825	2.06119	0.00104395		1.19437	0.00151752
826	#N/A	#N/A	#N/A	#N/A		#N/A	0.493687
827	#N/A	#N/A	1.16828	0.802239		#N/A	0.426979
828	Alvin_0828	hypothetical protein Alvin_0828	0.832288	0.318241		1.53242	0.426642
829	Alvin_0829	hypothetical protein Alvin_0829	1.17504	0.600645		#DIV/0!	0.0106575
830	Alvin_0830	RNA-directed DNA polymerase (Reverse transcriptase)	0.864012	0.365057		3.35067	0.12288
831	Alvin_0831	hypothetical protein Alvin_0831	0.627339	0.0173524		0.557676	0.404127
832	Alvin_0832	hypothetical protein Alvin_0832	0.987578	0.95725		#DIV/0!	0.0576397
833	Alvin_0833	ribosomal protein L11 methyltransferase	0.741018	0.0805294		0.562856	0.0831061
834	Alvin_0834	NAD(P)(+) transhydrogenase (AB-specific)	0.154517	9.01763e-19		0.201613	0.00438051
835	Alvin_0835	NAD/NADP transhydrogenase	1.9573	0.0554853		0.465546	0.010838
836	Alvin_0836	NAD(P)(+) transhydrogenase (AB-specific)	0.569247	0.0278488		0.765003	0.0636812
837	Alvin_0837	AAA-ATPase-like protein	1.75853	5.02124e-05		1.03807	0.354686
838	Alvin_0838	protein of unknown function UPF0118	0.998687	0.995538		0.974437	0.0600638
839	Alvin_0839	phosphoenolpyruvate synthase	0.691381	0.0244726		0.606532	0.0236524
840	Alvin_0840	hypothetical protein Alvin_0840	0.581099	0.0306274		0.362268	0.177873
841	Alvin_0841	hypothetical protein Alvin_0841	2.29015	6.48654e-08		2.22756	0.0900156
842	Alvin_0842	OmpA/MotB domain protein	0.636856	0.0617273		1.11924	0.236457
843	Alvin_0843	cyclic nucleotide-regulated small mechanosensitive ion channel	0.970771	0.911472		1.51516	0.4429
844	Alvin_0844	Alpha-glucosidase	1.55858	0.0297824		1.14009	0.328354
845	Alvin_0845	lipoprotein releasing system, transmembrane protein, LolC/E family	0.845727	0.538621		#DIV/0!	0.488569
846	Alvin_0846	lipoprotein releasing system, ATP-binding protein	0.697651	0.0738525		0.778721	0.248632
847	Alvin_0847	Protein of unknown function DUF2062	0.983221	0.947018		0.776792	0.155236
848	Alvin_0848	DNA internalization-related competence protein ComEC/Rec2	1.13348	0.549943		0.951071	0.339545
849	Alvin_0849	cobalamin-5-phosphate synthase CobS	0.886776	0.611596		#DIV/0!	0.49724
850	Alvin_0850	Phosphoglycerate mutase	0.586871	0.0121163		0.394491	0.300676
851	Alvin_0851	nicotinate-nucleotide/dimethylbenzimidazole phosphoribosyltransferase	0.64678	0.0238383		0.0824467	0.46692
852	Alvin_0852	TonB-dependent vitamin B12 receptor	0.370674	8.7871e-08		0.060798	0.311585
853	Alvin_0853	chaperonin GroEL	0.703154	0.177437		0.848331	0.350527
854	Alvin_0854	Chaperonin Cpn10	0.786277	0.44487		0.593112	0.169175
855	Alvin_0855	single-stranded-DNA-specific exonuclease RecJ	0.424588	4.7375e-06		0.867335	0.0268471
856	Alvin_0856	protein of unknown function DUF615	1.3844	0.105474		0.693375	0.182238
857	Alvin_0857	7TM domain sensor diguanylate cyclase	1.85133	0.00209777		0.809082	0.239871
858	Alvin_0858	stress protein	1.73736	0.00951568		0.946774	0.251436
859	Alvin_0859	hypothetical protein Alvin_0859	0.901854	0.656962		1.31972	0.376779
860	Alvin_0860	NADH:flavin oxidoreductase/NADH oxidase	0.688483	0.0261409		0.481606	0.393088
861	Alvin_0861	inositol monophosphatase	0.965341	0.852362		0.367337	0.154658
862	Alvin_0862	RNA methyltransferase, TrmH family, group 1	1.17872	0.369662		0.70057	0.19344
863	Alvin_0863	serine O-acetyltransferase	1.08551	0.692017		0.734543	0.0467556
864	Alvin_0864	transcriptional regulator, BadM/Rrf2 family	0.525934	0.000987969		0.914192	0.226834
865	Alvin_0865	co-chaperone Hsc20	0.786486	0.196461		0.593571	0.0829057
866	Alvin_0866	Rhodanese domain protein	1.94552	0.00452853		12.8256	----
867	Alvin_0867	lipid A biosynthesis acyltransferase	0.629059	0.00255622		0.873049	0.127943
868	Alvin_0868	Rhodanese domain protein	0.377577	1.93739e-07		0.634179	----
869	Alvin_0869	thioredoxin-related protein-like protein	2.32261	4.95188e-07		0.991159	0.4225
870	Alvin_0870	hypothetical protein Alvin_0870	1.0231	0.943178		0.903151	0.457441
871	Alvin_0871	ABC transporter related protein	1.10315	0.666559		1.05958	0.479543
872	Alvin_0872	binding-protein-dependent transport systems inner membrane component	1.65964	0.025211		#DIV/0!	0.0572138
873	Alvin_0873	molybdenum ABC transporter, periplasmic molybdate-binding protein	2.41635	2.11367e-05		#DIV/0!	0.374371
874	Alvin_0874	TonB-dependent receptor	1.94255	9.18477e-05		0.56139	0.466516
875	Alvin_0875	ABC-type tungstate transport system, permease component	1.58751	0.0403585		0.664753	0.130653
876	Alvin_0876	TonB family protein	2.16421	0.000820502		#DIV/0!	0.099011
877	Alvin_0877	Biopolymer transport protein ExbD/TolR	1.41907	0.416696		0.440777	0.0748865
878	Alvin_0878	MotA/TolQ/ExbB proton channel	1.55014	0.258351		3.54179	0.25721
879	Alvin_0879	hypothetical protein Alvin_0879	2.16002	0.0210627		#DIV/0!	0.409953
880	Alvin_0880	TonB-dependent receptor	1.84693	4.18758e-05		#DIV/0!	0.0339484
881	Alvin_0881	dual specificity protein phosphatase	1.08454	0.778523		1.10398	0.0348428
882	Alvin_0882	hypothetical protein Alvin_0882	0.834803	0.381787		0.969489	6.3326e-06
883	Alvin_0883	diguanylate phosphodiesterase	1.11137	0.602953		1.92404	0.0117747
884	Alvin_0884	methyl-accepting chemotaxis sensory transducer	1.0805	0.699365		0.719839	0.0602299
885	Alvin_0885	molybdate ABC transporter, ATPase subunit	1.45498	0.11351		1.84266	0.00661214
886	Alvin_0886	molybdate ABC transporter, inner membrane subunit	1.65191	0.0295855		0.636628	0.0073321
887	Alvin_0887	molybdenum ABC transporter, periplasmic molybdate-binding protein	2.73933	3.59444e-06		0.68899	0.0759978
888	Alvin_0888	transcriptional regulator, ModE family	0.984903	0.943178		0.602667	0.0111256
889	Alvin_0889	Exonuclease RNase T and DNA polymerase III	0.656126	0.0504602		0.777351	0.084298
890	Alvin_0890	apolipoprotein N-acyltransferase	0.843111	0.309701		0.634038	0.279733
891	Alvin_0891	integrase family protein	1.86105	3.52273e-05		0.924216	----
892	Alvin_0892	hypothetical protein Alvin_0892	2.7382	3.06788e-09		0.799259	0.166297
893	Alvin_0893	hypothetical protein Alvin_0893	1.90351	0.351325		#DIV/0!	0.0269144
894	Alvin_0894	hypothetical protein Alvin_0894	2.35698	0.00551125		#DIV/0!	0.330746
895	Alvin_0895	hypothetical protein Alvin_0895	2.26861	9.16326e-05		#DIV/0!	0.0486679
896	Alvin_0896	hypothetical protein Alvin_0896	2.03887	0.00706731		0.850174	0.180727
897	Alvin_0897	single-strand binding protein	2.6283	0.0012939		0.662462	0.455733
898	Alvin_0898	hypothetical protein Alvin_0898	1.73072	0.263479		1.04106	0.478309
899	#N/A	#N/A	#N/A	#N/A		#N/A	0.348233
900	Alvin_0900	hypothetical protein Alvin_0900	4.51546	2.07337e-14		1.95936	0.0083754
901	Alvin_0901	hypothetical protein Alvin_0901	1.34677	0.078907		1.00655	0.00624996
902	Alvin_0902	hypothetical protein Alvin_0902	1.76629	0.0357904		0.97498	0.444129
903	Alvin_0903	nitrogenase MoFe cofactor biosynthesis protein NifE	1.84259	0.00347897		2.75904	0.285463
904	Alvin_0904	nitrogenase molybdenum-iron cofactor biosynthesis protein NifN	2.15774	4.92264e-05		1.81614	0.394391
905	Alvin_0905	Dinitrogenase iron-molybdenum cofactor biosynthesis protein	3.18875	1.15048e-07		#DIV/0!	----
906	Alvin_0906	nitrogen fixation protein	1.86618	0.00384721		1.69949	0.332909
907	Alvin_0907	protein of unknown function DUF683	0.515224	0.310579		0.607659	0.267729
908	Alvin_0908	ferredoxin III, nif-specific	2.05864	0.00968101		1.06745	0.0203596
909	Alvin_0909	HtpX domain protein	1.35797	0.11231		1.38178	0.0901707
910	Alvin_0910	diacylglycerol kinase	0.681983	0.0255712		0.685326	0.224366
911	Alvin_0911	Glycine dehydrogenase (decarboxylating)	1.50455	0.0211463		0.666338	0.349991
912	Alvin_0912	Redoxin domain protein	3.57562	1.76039e-09		0.774812	0.296968
913	Alvin_0913	Glycine dehydrogenase (decarboxylating)	0.681467	0.0627654		0.938512	4.0027e-06
914	Alvin_0914	glycine cleavage system H protein	0.661249	0.0479426		0.613281	0.325231
915	Alvin_0915	glycine cleavage system T protein	0.459762	1.54181e-05		1.18007	0.0541671
916	Alvin_0916	protein of unknown function DUF1451	2.65965	8.89166e-09		3.07814	0.353966
917	Alvin_0917	leucyl-tRNA synthetase	0.556298	5.69403e-05		0.76808	0.00142967
918	Alvin_0918	Rare lipoprotein B	0.583782	0.0301984		1.06119	0.00015117
919	Alvin_0919	inositol monophosphatase	1.04124	0.850925		#DIV/0!	0.00220441
920	Alvin_0920	mannose-1-phosphate guanylyltransferase/mannose-6-phosphate isomerase	0.677801	0.0118007		0.855149	0.00286763
921	Alvin_0921	GTP-binding protein YchF	0.719659	0.0278818		0.855404	0.0686673
922	Alvin_0922	fatty acid desaturase	0.890376	0.547825		0.694439	0.00368404
923	Alvin_0923	hypothetical protein Alvin_0923	1.80886	0.00237369		1.07425	0.0317228
924	Alvin_0924	MscS Mechanosensitive ion channel	1.34285	0.0930051		#DIV/0!	0.121048
925	#N/A	#N/A	#N/A	#N/A		#N/A	0.0546224
926	Alvin_0926	PRC-barrel domain protein	6.10685	9.72301e-15		#DIV/0!	0.146507
927	Alvin_0927	CBS domain containing membrane protein	0.997185	0.989844		0.759359	0.213936
928	Alvin_0928	HPP family protein	1.44574	0.245808		0.75612	0.241037
929	Alvin_0929	hypothetical protein Alvin_0929	6.72756	4.79227e-13		0.924196	0.158242
930	Alvin_0930	hypothetical protein Alvin_0930	1.39849	0.728132		2.79118	0.12945
931	Alvin_0931	nitric-oxide reductase subunit B	2.43356	5.38406e-06		0.655045	0.062303
932	#N/A	#N/A	#N/A	#N/A		#N/A	0.136116
933	Alvin_0933	NnrS family protein	1.87085	0.00981446		#DIV/0!	0.399562
934	Alvin_0934	CheB methylesterase	1.82904	0.00352446		1.05826	0.378644
935	Alvin_0935	putative PAS/PAC sensor protein	1.51084	0.0525083		#DIV/0!	0.423867
936	Alvin_0936	Molecular chaperone-like protein	2.26396	0.000247669		2.36005	0.172997
937	Alvin_0937	hypothetical protein Alvin_0937	3.53652	8.42225e-09		0.527965	0.413968
938	Alvin_0938	hypothetical protein Alvin_0938	3.22149	1.24062e-14		1.3517	0.391113
939	Alvin_0939	beta-lactamase domain protein	3.4729	2.29748e-13		1.00761	0.0311479
940	Alvin_0940	Cyclopropane-fatty-acyl-phospholipid synthase	2.16948	1.21701e-05		0.996458	0.279828
941	Alvin_0941	hypothetical protein Alvin_0941	1.82536	0.00974299		1.53014	0.0999251
942	Alvin_0942	transposase IS4 family protein	0.927846	0.798368		1.0831	0.189758
943	Alvin_0943	integral membrane sensor signal transduction histidine kinase	0.879185	0.523886		#DIV/0!	0.407687
944	Alvin_0944	two component transcriptional regulator, winged helix family	0.673537	0.0559736		1.07119	0.364176
945	Alvin_0945	efflux transporter, RND family, MFP subunit	0.781056	0.525368		1.47518	0.35566
946	Alvin_0946	transporter, hydrophobe/amphiphile efflux-1 (HAE1) family	1.59292	0.0305722		2.19152	0.109988
947	Alvin_0947	hypothetical protein Alvin_0947	0.846075	0.405151		1.0912	0.0998446
948	Alvin_0948	acetolactate synthase, large subunit, biosynthetic type	0.574337	0.00632679		0.877579	0.448291
949	Alvin_0949	acetolactate synthase, small subunit	0.577983	0.00978672		0.687852	0.406567
950	Alvin_0950	ketol-acid reductoisomerase	0.726853	0.104048		0.234362	0.000293783
951	Alvin_0951	tol-pal system-associated acyl-CoA thioesterase	0.907413	0.686674		#DIV/0!	0.00740279
952	Alvin_0952	protein TolQ	2.38107	1.33362e-06		0.587135	0.000157959
953	Alvin_0953	Biopolymer transport protein ExbD/TolR	1.62079	0.00890865		0.571433	0.000283623
954	Alvin_0954	protein TolA	1.60485	0.0136122		0.964878	0.0362037
955	Alvin_0955	Tol-Pal system beta propeller repeat protein TolB	1.61594	0.00829887		#DIV/0!	----
956	Alvin_0956	peptidoglycan-associated lipoprotein	1.66892	0.0416992		0.564291	0.268893
957	Alvin_0957	tol-pal system protein YbgF	1.4046	0.163451		0.600825	0.441861
958	Alvin_0958	metal dependent phosphohydrolase	0.607792	0.00640154		0.842896	0.370079
959	Alvin_0959	diguanylate cyclase/phosphodiesterase with PAS/PAC sensor(s)	0.589067	0.000132036		1.55776	0.0782036
960	Alvin_0960	BolA family protein	0.447216	2.76754e-05		0.554645	0.241783
961	Alvin_0961	hypothetical protein Alvin_0961	0.365391	3.94088e-12		0.10752	0.251304
962	Alvin_0962	Ankyrin	0.0185488	6.48313e-108		0.0815583	----
963	Alvin_0963	transcriptional regulator, IclR family	1.59314	0.0453703		0.964145	0.0459906
964	Alvin_0964	Xylulose 5-phosphate/Fructose 6-phosphate phosphoketolase-like protein	2.37284	2.34569e-05		10.6297	0.350864
965	Alvin_0965	type III effector Hrp-dependent outers	1.60681	0.0301056		1.60054	0.0637156
966	Alvin_0966	ABC transporter related protein	0.831456	0.346326		1.24721	0.103758
967	Alvin_0967	ABC-2 type transporter	1.16238	0.537426		#DIV/0!	0.165086
968	Alvin_0968	calcium-translocating P-type ATPase, PMCA-type	1.60483	0.0361675		0.77495	0.17915
969	Alvin_0969	ATP-dependent protease La	0.730597	0.073673		0.923101	0.278733
970	Alvin_0970	hypothetical protein Alvin_0970	1.79061	0.00267857		0.897875	0.427799
971	Alvin_0971	diguanylate cyclase with GAF sensor	0.903673	0.611202		1.24452	0.213252
972	Alvin_0972	methyl-accepting chemotaxis sensory transducer	0.715046	0.0177952		0.872608	0.0938065
973	Alvin_0973	histidine kinase	1.1336	0.444744		0.9078	0.169736
974	Alvin_0974	hypothetical protein Alvin_0974	1.61089	0.0118475		0.609906	0.0107641
975	Alvin_0975	ABC-type uncharacterized transport system	1.19147	0.547603		#DIV/0!	0.271542
976	Alvin_0976	ABC transporter related protein	1.08198	0.790283		0.56694	0.480678
977	Alvin_0977	diguanylate cyclase	1.39369	0.123636		#DIV/0!	0.407144
978	Alvin_0978	quinone oxidoreductase, YhdH/YhfP family	1.64322	0.0349751		0.72718	0.450591
979	Alvin_0979	hydro-lyase, Fe-S type, tartrate/fumarate subfamily, alpha subunit	1.0434	0.825246		0.885708	0.112723
980	Alvin_0980	threonyl-tRNA synthetase	0.270493	2.41648e-16		0.309903	0.0417656
981	Alvin_0981	translation initiation factor IF-3	0.586903	0.00710341		0.373258	0.0584007
982	Alvin_0982	ribosomal protein L35	0.87981	0.647615		0.179958	0.226948
983	Alvin_0983	ribosomal protein L20	0.385367	0.000919107		0.211791	0.243929
984	Alvin_0984	phenylalanyl-tRNA synthetase, alpha subunit	0.988013	0.955314		0.515359	0.30859
985	Alvin_0985	phenylalanyl-tRNA synthetase, beta subunit	1.09683	0.644631		#DIV/0!	0.0115435
986	Alvin_0986	integration host factor, alpha subunit	1.04915	0.841492		0.936881	0.0299842
987	Alvin_0987	transcriptional regulator, MerR family	1.26142	0.332131		1.87879	0.466475
988	Alvin_0988	alpha/beta hydrolase fold protein	0.879586	0.564096		0.877555	0.359474
989	Alvin_0989	YebG family protein	1.09222	0.736419		1.09688	0.425661
990	Alvin_0990	YiaAB two helix domain protein	0.993793	0.977624		#DIV/0!	0.492816
991	Alvin_0991	hypothetical protein Alvin_0991	0.942796	0.783899		0.67946	0.00326783
992	Alvin_0992	ADP-ribosylation/Crystallin J1	0.94922	0.783058		#DIV/0!	0.00179321
993	Alvin_0993	Cupin 2 conserved barrel domain protein	1.16203	0.546108		1.27056	0.000727441
994	Alvin_0994	periplasmic protein-like protein	1.63672	0.000555714		1.01046	0.487479
995	#N/A	#N/A	#N/A	#N/A		#N/A	0.265857
996	Alvin_0996	peptidase M15D vanX D-ala-D-ala dipeptidase	0.82911	0.402886		1.10017	0.102199
997	Alvin_0997	hypothetical protein Alvin_0997	0.996018	0.987511		1.86581	0.279181
998	#N/A	#N/A	#N/A	#N/A		#N/A	0.0368153
999	Alvin_0999	D-Ala-D-Ala dipeptidase	0.750745	0.0889997		0.793362	0.0723738
1000	Alvin_1000	protein of unknown function DUF938	0.763911	0.144957		#DIV/0!	0.122577
1001	Alvin_1001	Bile acid:sodium symporter	1.07043	0.793033		0.928507	0.430153
1002	Alvin_1002	protein of unknown function DUF427	0.937392	0.784303		0.896332	0.224796
1003	#N/A	#N/A	#N/A	#N/A		#N/A	0.251808
1004	Alvin_1004	transposase IS3/IS911 family protein	0.901074	0.682603		0.895821	0.436232
1005	Alvin_1005	YebG family protein	1.30945	0.121011		1.10764	0.143456
1006	Alvin_1006	Peroxiredoxin	0.0684864	3.56941e-47		0.821702	0.011707
1007	Alvin_1007	NAD-dependent epimerase/dehydratase	1.96978	3.05317e-05		2.65343	0.0947181
1008	#N/A	#N/A	#N/A	#N/A		#N/A	0.0101272
1009	Alvin_1009	hypothetical protein Alvin_1009	1.19984	0.359128		1.09591	0.0150595
1010	Alvin_1010	lactoylglutathione lyase	2.84124	2.14108e-10		0.908806	0.125023
1011	Alvin_1011	RIO-like kinase	1.07349	0.725072		1.27118	0.151973
1012	Alvin_1012	alkylphosphonate utilization operon protein PhnA	0.419892	0.000864096		1.27432	0.0027789
1013	Alvin_1013	ybaK/ebsC protein	0.612034	0.00506166		0.664529	0.0468586
1014	Alvin_1014	hypothetical protein Alvin_1014	0.69237	0.222322		0.687334	0.224036
1015	Alvin_1015	MotA/TolQ/ExbB proton channel	0.677943	0.0153189		0.785551	0.404618
1016	Alvin_1016	Biopolymer transport protein ExbD/TolR	0.818387	0.394337		1.10291	0.278449
1017	Alvin_1017	lipid A ABC exporter, fused ATPase and inner membrane subunits MsbA	0.747382	0.050815		0.822297	0.199224
1018	Alvin_1018	tetraacyldisaccharide 4'-kinase	1.27702	0.174854		0.847034	0.0895678
1019	Alvin_1019	3-deoxy-D-manno-octulosonate cytidylyltransferase	1.1016	0.626269		0.559366	0.0536392
1020	Alvin_1020	Calcium-binding EF-hand-containing protein	1.13537	0.634251		4.93875	0.0618328
1021	Alvin_1021	short-chain dehydrogenase/reductase SDR	1.04265	0.843214		1.00084	0.0718034
1022	Alvin_1022	RNA-binding S4 domain protein	1.07596	0.714191		0.941219	0.115906
1023	Alvin_1023	glutaredoxin 3	1.45177	0.0462364		0.775177	0.158062
1024	Alvin_1024	aminopeptidase N	1.72653	5.47771e-05		1.00834	0.486295
1025	Alvin_1025	permease YjgP/YjgQ family protein	0.975871	0.9087		1.76965	0.21647
1026	Alvin_1026	amidophosphoribosyltransferase	0.358426	3.54172e-09		0.412246	0.0736183
1027	Alvin_1027	O-succinylhomoserine sulfhydrylase	0.631499	0.0113886		0.599814	0.0161479
1028	Alvin_1028	von Willebrand factor type A	1.64285	0.0080808		0.822321	0.111802
1029	Alvin_1029	von Willebrand factor type A	1.60717	0.0420753		0.796524	0.423432
1030	Alvin_1030	hypothetical protein Alvin_1030	1.84878	1.66444e-05		0.78452	0.00100609
1031	Alvin_1031	serine/threonine protein kinase	2.09699	3.97723e-08		0.650426	0.000572649
1032	Alvin_1032	plasmid maintenance system antidote protein, XRE family	2.03975	0.000146064		1.28334	0.0938227
1033	Alvin_1033	plasmid maintenance system killer	2.84788	5.25563e-09		1.25464	0.00157232
1034	Alvin_1034	Phosphoketolase	6.8394	3.52305e-19		1.41003	0.0835875
1035	Alvin_1035	Lysine exporter protein (LYSE/YGGA)	0.708891	0.0714187		0.935427	0.179138
1036	Alvin_1036	hypothetical protein Alvin_1036	0.393408	0.534229		1.32538	0.180388
1037	Alvin_1037	MiaB-like tRNA modifying enzyme YliG	0.722849	0.0343191		0.853105	0.47682
1038	Alvin_1038	hypothetical protein Alvin_1038	1.23398	0.440484		0.911813	0.0708457
1039	Alvin_1039	hypothetical protein Alvin_1039	1.96026	5.93152e-06		1.24508	0.357227
1040	Alvin_1040	diguanylate phosphodiesterase	0.886299	0.526876		1.26135	0.497935
1041	Alvin_1041	protein of unknown function DUF6 transmembrane	1.11953	0.644631		1.10626	0.175181
1042	Alvin_1042	TIM-barrel protein, yjbN family	1.16197	0.483449		0.893975	0.00289992
1043	Alvin_1043	sulfatase	0.963044	0.843482		0.872522	0.0623204
1044	Alvin_1044	diguanylate cyclase/phosphodiesterase with PAS/PAC sensor(s)	0.987939	0.95265		1.36538	0.0106542
1045	Alvin_1045	hypothetical protein Alvin_1045	0.902364	0.608216		1.04784	0.0155863
1046	Alvin_1046	hypothetical protein Alvin_1046	2.60243	8.89844e-05		1.34687	0.274684
1047	Alvin_1047	glycoside hydrolase family 57	1.73258	0.00190363		1.3901	0.0464087
1048	Alvin_1048	hypothetical protein Alvin_1048	1.87145	0.000330647		1.52383	0.138856
1049	Alvin_1049	Uncharacterized conserved protein UCP029693	1.38676	0.132342		1.29623	0.129133
1050	Alvin_1050	ABC transporter related protein	0.624023	0.00463303		1.2935	0.0146084
1051	Alvin_1051	protein of unknown function DUF214	0.879485	0.529941		#DIV/0!	0.0691427
1052	Alvin_1052	efflux transporter, RND family, MFP subunit	1.06218	0.713301		3.20621	0.0025005
1053	Alvin_1053	putative signal transduction protein	1.622	0.00530726		1.11735	0.00892696
1054	Alvin_1054	multi-sensor hybrid histidine kinase	1.69439	0.00173189		0.802313	0.0779008
1055	Alvin_1055	HNH endonuclease	0.971166	0.873907		2.04052	0.0161701
1056	Alvin_1056	multi-sensor hybrid histidine kinase	1.26906	0.11646		1.68831	0.0263068
1057	Alvin_1057	integral membrane sensor signal transduction histidine kinase	1.39046	0.111934		1.22768	0.0276166
1058	Alvin_1058	two component transcriptional regulator, LuxR family	1.4496	0.202651		1.33829	0.398611
1059	Alvin_1059	iron-sulfur cluster binding protein	1.0816	0.647984		1.2788	0.148605
1060	Alvin_1060	UspA domain protein	2.71759	9.92698e-08		2.82691	0.226329
1061	Alvin_1061	TRAP dicarboxylate transporter, DctM subunit	2.15896	0.000551483		2.92384	0.284806
1062	Alvin_1062	Tripartite ATP-independent periplasmic transporter DctQ component	1.65508	0.0735176		1.74507	0.025731
1063	Alvin_1063	TRAP dicarboxylate transporter, DctP subunit	1.42715	0.217935		2.32691	0.00215281
1064	Alvin_1064	hypothetical protein Alvin_1064	0.604285	0.000572505		0.635307	0.0150228
1065	Alvin_1065	peptidase U32	0.86011	0.352244		0.752124	0.0628775
1066	Alvin_1066	peptidase U32	0.880344	0.442357		0.545301	0.43496
1067	Alvin_1067	integral membrane sensor signal transduction histidine kinase	0.660076	0.0135366		0.555885	0.195184
1068	Alvin_1068	two component, sigma54 specific, transcriptional regulator, Fis family	0.578716	0.0044729		1.03333	0.0807747
1069	Alvin_1069	methyl-accepting chemotaxis sensory transducer with Cache sensor	0.862626	0.362613		0.911868	0.0360644
1070	Alvin_1070	hypothetical protein Alvin_1070	1.11958	0.638187		#DIV/0!	0.00826926
1071	Alvin_1071	histidine kinase	1.81249	0.0105711		#DIV/0!	0.0266641
1072	Alvin_1072	response regulator receiver modulated diguanylate cyclase/phosphodiesterase	2.44354	2.79166e-08		#DIV/0!	0.0709296
1073	Alvin_1073	FAD linked oxidase domain protein	0.894946	0.467401		0.391246	0.129481
1074	Alvin_1074	coagulation factor 5/8 type domain protein	1.0874	0.611202		0.342576	0.00679657
1075	Alvin_1075	periplasmic glucan biosynthesis protein MdoG	0.775529	0.091712		0.952845	0.101224
1076	Alvin_1076	Precorrin-8X methylmutase	0.670657	0.0346083		0.564729	0.0089447
1077	Alvin_1077	precorrin-3B C17-methyltransferase	0.469399	7.42968e-07		0.407314	0.0492971
1078	Alvin_1078	precorrin-6x reductase	0.328033	2.3594e-15		0.230882	0.334313
1079	Alvin_1079	cytochrome B561	0.249108	1.98331e-10		0.140332	0.292631
1080	Alvin_1080	diguanylate cyclase/phosphodiesterase with PAS/PAC and GAF sensor(s)	1.2129	0.212992		0.96471	0.0268562
1081	Alvin_1081	CitB domain protein	1.86787	0.0133158		1.38557	0.08994
1082	Alvin_1082	precorrin 3B synthase CobZ	1.04967	0.824971		0.849929	0.225651
1083	Alvin_1083	precorrin-4 C11-methyltransferase	0.427585	1.57923e-07		1.12501	0.0959048
1084	Alvin_1084	protein of unknown function DUF105	0.410275	9.80893e-07		0.76402	0.21896
1085	Alvin_1085	cobalamin biosynthesis protein CobD	0.445532	9.67015e-05		0.745	0.378631
1086	Alvin_1086	hypothetical protein Alvin_1086	0.722246	0.0808635		0.559054	0.397404
1087	Alvin_1087	hypothetical protein Alvin_1087	0.404218	6.18245e-06		0.436816	0.112974
1088	Alvin_1088	UDP-N-acetylmuramate	0.469006	0.000295729		0.676827	0.0546577
1089	Alvin_1089	3-octaprenyl-4-hydroxybenzoate carboxy-lyase	0.504215	0.000191123		0.651338	0.0358339
1090	Alvin_1090	protein of unknown function DUF699 ATPase putative	0.575494	0.00840309		#DIV/0!	0.217291
1091	Alvin_1091	hypothetical protein Alvin_1091	3.02975	0.227258		1.05806	0.393811
1092	Alvin_1092	Flavocytochrome c sulphide dehydrogenase flavin-binding protein, FccB	72.2872	1.68347e-75		#DIV/0!	0.359228
1093	Alvin_1093	cytochrome c class I, FccA	175.01	5.5552e-132		4.51697	0.374875
1094	Alvin_1094	Ankyrin	28.4132	4.21818e-62		2.56854	0.042011
1095	Alvin_1095	NapC/NirT cytochrome c domain protein	41.8387	2.14968e-87		9.62694	0.105952
1096	Alvin_1096	quinolinate synthetase complex, A subunit	0.615183	0.00289169		0.442004	0.328533
1097	Alvin_1097	hypothetical protein Alvin_1097	0.848169	0.394682		0.214927	0.0410081
1098	Alvin_1098	recA protein	0.540538	0.00035002		0.83101	0.0584006
1099	Alvin_1099	regulatory protein RecX	0.464838	0.000366435		0.524698	0.00679267
1100	Alvin_1100	alanyl-tRNA synthetase	1.35161	0.111454		1.09723	0.206272
1101	Alvin_1101	aspartate kinase	0.933378	0.739136		0.966276	0.00135458
1102	Alvin_1102	carbon storage regulator, CsrA	1.69062	6.28759e-05		5.76367	0.0489191
1103	Alvin_1103	DNA mismatch repair protein MutS	0.668747	0.0084819		0.84317	0.370984
1104	Alvin_1104	OmpA/MotB domain protein	0.784956	0.143053		0.671319	0.176417
1105	Alvin_1105	hypothetical protein Alvin_1105	0.745901	0.208994		1.15766	0.0415114
1106	Alvin_1106	protein of unknown function DUF155	0.926719	0.702619		2.12465	0.345309
1107	Alvin_1107	protein of unknown function DUF81	0.356246	4.36236e-11		0.805589	0.22225
1108	Alvin_1108	ABC transporter related protein	0.485541	3.82445e-06		0.990014	0.117488
1109	Alvin_1109	ABC-2 type transporter	0.821312	0.3165		0.864799	0.0703656
1110	Alvin_1110	penicillin-binding protein 1B	0.898081	0.546655		0.71434	0.0726175
1111	Alvin_1111	hypothetical protein Alvin_1111	1.24785	0.31667		1.21312	0.0366979
1112	Alvin_1112	transposase IS4 family protein	1.28547	0.941293		0.96781	0.086311
1113	Alvin_1113	hypothetical protein Alvin_1113	1.10604	0.614523		1.02677	0.181697
1114	Alvin_1114	glutathione-dependent formaldehyde-activating GFA	0.815104	0.436426		0.576497	0.0537786
1115	Alvin_1115	Methyltransferase type 11	1.18629	0.375577		0.900744	0.283081
1116	Alvin_1116	hypothetical protein Alvin_1116	0.905217	0.713301		#DIV/0!	0.141136
1117	Alvin_1117	multi antimicrobial extrusion protein MatE	1.89328	0.000603715		3.58369	0.233323
1118	Alvin_1118	sulfate adenylyltransferase	0.28939	2.8424e-13		0.0964378	0.394427
1119	Alvin_1119	AprM	0.558027	0.00214448		0.0923293	0.0110922
1120	Alvin_1120	AprB	0.374345	0.000126915		0.11628	0.000904891
1121	Alvin_1121	AprA	0.413084	9.79272e-06		0.142753	0.308189
1122	Alvin_1122	hypothetical protein Alvin_1122	0.150691	2.50996e-16		0.468085	0.431013
1123	Alvin_1123	putative peptidyl-prolyl cis-trans isomerase	0.541343	0.016779		1.03193	0.493766
1124	Alvin_1124	hypothetical protein Alvin_1124	0.444661	4.88456e-05		0.561184	0.244576
1125	Alvin_1125	hypothetical protein Alvin_1125	0.549076	0.00203482		0.653907	0.173098
1126	Alvin_1126	metallophosphoesterase	0.891705	0.532539		0.796204	0.131046
1127	Alvin_1127	adenylylsulfate kinase	0.517516	0.00337882		1.13993	0.394559
1128	Alvin_1128	helicase c2	0.57021	0.000136821		1.00392	0.410394
1129	Alvin_1129	putative signal transduction protein	1.1067	0.591943		1.0407	0.474301
1130	Alvin_1130	heat shock protein DnaJ domain protein	1.17876	0.492407		0.866868	0.0513306
1131	Alvin_1131	DNA repair protein RadA	0.973223	0.884647		0.687703	0.0221633
1132	Alvin_1132	dihydroorotase, homodimeric type	0.818159	0.25585		0.659076	0.273676
1133	Alvin_1133	phosphoenolpyruvate carboxykinase (ATP)	1.03497	0.843214		0.622501	0.157909
1134	Alvin_1134	binding-protein-dependent transport systems inner membrane component	1.03646	0.867112		1.06521	0.17544
1135	Alvin_1135	binding-protein-dependent transport systems inner membrane component	0.746534	0.133348		0.389464	0.0445607
1136	Alvin_1136	spermidine/putrescine ABC transporter ATPase subunit	0.844555	0.378706		0.779305	0.0495328
1137	Alvin_1137	extracellular solute-binding protein family 1	0.876992	0.54077		0.469559	0.0958302
1138	Alvin_1138	imidazoleglycerol phosphate synthase, cyclase subunit	0.785172	0.101812		0.995131	0.0639708
1139	Alvin_1139	periplasmic protein-like protein	0.704406	0.0844088		1.02228	0.110156
1140	Alvin_1140	transposase, IS605 OrfB family	0.674035	0.0377088		1.18142	0.0783433
1141	Alvin_1141	channel protein, hemolysin III family	1.12569	0.48275		1.11577	0.0805767
1142	Alvin_1142	hypothetical protein Alvin_1142	1.39286	0.152977		1.62976	0.121343
1143	Alvin_1143	twin-arginine translocation pathway signal	5.55858	1.43416e-15		#DIV/0!	0.144271
1144	Alvin_1144	CsbD family protein	4.45159	3.9213e-07		1.78159	0.0284209
1145	Alvin_1145	protein of unknown function Spy-related protein	8.50262	1.85732e-39		1.71106	0.0122409
1146	Alvin_1146	hypothetical protein Alvin_1146	4.72059	4.4264e-19		1.75869	0.21194
1147	Alvin_1147	diguanylate cyclase with PAS/PAC sensor	1.37566	0.0679669		1.05186	0.0889623
1148	Alvin_1148	transcriptional regulator, Crp/Fnr family	1.80613	0.000365825		1.34968	0.00415252
1149	Alvin_1149	putative transcriptional regulator, Crp/Fnr family	2.95426	3.97674e-06		1.30402	0.00106856
1150	Alvin_1150	hypothetical protein Alvin_1150	4.33519	9.46952e-16		#DIV/0!	0.00577069
1151	Alvin_1151	hypothetical protein Alvin_1151	2.66262	0.0199952		0.990553	0.0873476
1152	Alvin_1152	Uncharacterized conserved protein UCP029693	4.8034	3.84881e-20		#DIV/0!	0.360694
1153	Alvin_1153	hypothetical protein Alvin_1153	2.47888	5.09555e-07		2.50063	0.303411
1154	Alvin_1154	hypothetical protein Alvin_1154	4.01204	7.40914e-08		2.63814	0.000649997
1155	Alvin_1155	glycosyltransferase 36	2.19902	0.000206219		#DIV/0!	0.000287802
1156	Alvin_1156	phosphate-starvation-inducible E	2.4707	1.53123e-06		#DIV/0!	0.00662392
1157	Alvin_1157	K+-transporting ATPase, F subunit	#N/A	#N/A		#DIV/0!	0.0937937
1158	Alvin_1158	potassium-transporting ATPase, A subunit	3.51752	2.17878e-06		#DIV/0!	0.00733894
1159	Alvin_1159	K+-transporting ATPase, B subunit	3.13333	4.73168e-14		1.12365	0.0300816
1160	Alvin_1160	potassium-transporting ATPase, C subunit	2.63388	4.25836e-07		1.08237	0.0280045
1161	Alvin_1161	Osmosensitive K channel His kinase sensor	2.58826	3.22265e-08		1.00759	0.0161192
1162	Alvin_1162	two component transcriptional regulator, winged helix family	1.78089	0.000294163		#DIV/0!	0.00116875
1163	Alvin_1163	hypothetical protein Alvin_1163	2.24011	4.12137e-06		0.900301	0.00192852
1164	Alvin_1164	hypothetical protein Alvin_1164	1.40758	0.0332502		1.31743	0.210729
1165	Alvin_1165	Domain of unknown function DUF1840	3.58061	2.9903e-06		1.25251	0.00272293
1166	Alvin_1166	Protein of unknown function DUF2254, membrane	1.61155	0.0035975		0.299726	0.00133321
1167	Alvin_1167	hypothetical protein Alvin_1167	2.27363	0.0122537		#DIV/0!	0.0998482
1168	Alvin_1168	transglutaminase domain protein	1.90074	0.0423028		1.17845	0.00265502
1169	Alvin_1169	MCP methyltransferase/methylesterase, CheR/CheB with PAS/PAC sensor	2.15934	2.31109e-09		2.0676	0.465251
1170	Alvin_1170	diguanylate cyclase with PAS/PAC sensor	2.63536	1.05558e-06		1.38544	0.016879
1171	Alvin_1171	electron transport complex, RnfABCDGE type, B subunit	0.756338	0.136204		0.647632	0.197044
1172	Alvin_1172	pyruvate flavodoxin/ferredoxin oxidoreductase domain protein	1.65299	0.00490608		#DIV/0!	0.0825526
1173	Alvin_1173	electron transport complex, RnfABCDGE type, C subunit	1.43686	0.0560029		0.751416	0.486944
1174	Alvin_1174	electron transport complex, RnfABCDGE type, D subunit	1.98667	5.70551e-05		0.970336	0.310845
1175	Alvin_1175	FMN-binding domain protein	0.914849	0.761723		0.445586	0.0328234
1176	Alvin_1176	electron transport complex, RnfABCDGE type, E subunit	1.45292	0.112392		0.488711	0.132874
1177	Alvin_1177	electron transport complex, RnfABCDGE type, A subunit	0.900829	0.72445		#DIV/0!	0.0424477
1178	Alvin_1178	hypothetical protein Alvin_1178	0.74267	0.499207		0.49849	0.144189
1179	Alvin_1179	oxidoreductase FAD/NAD(P)-binding domain protein	1.01904	0.944532		0.474222	0.00255281
1180	Alvin_1180	riboflavin biosynthesis protein RibF	0.599072	0.0028033		0.675936	0.0761402
1181	Alvin_1181	coenzyme F420 hydrogenase/dehydrogenase beta subunit domain protein	0.639604	0.0102852		0.449771	0.00345886
1182	Alvin_1182	magnesium chelatase ATPase subunit I	0.349433	1.7102e-12		0.656686	0.0379215
1183	Alvin_1183	magnesium chelatase ATPase subunit D	0.358919	8.97741e-13		0.411959	0.00145737
1184	Alvin_1184	putative two component, sigma54 specific, transcriptional regulator, Fis family	1.0388	0.865562		0.698803	0.0747212
1185	Alvin_1185	resolvase domain protein	1.77219	0.0249395		1.73206	0.120123
1186	Alvin_1186	PilT protein domain protein	2.86896	0.000733162		1.50088	0.0712135
1187	Alvin_1187	Sel1 domain protein repeat-containing protein	3.01839	0.114137		1.02821	0.248074
1188	Alvin_1188	fimbrial protein precursor PilE (MS11 antigen)	2.31604	0.00214007		2.13073	0.391454
1189	Alvin_1189	hypothetical protein Alvin_1189	0.963302	0.96379		2.05529	0.275179
1190	Alvin_1190	hypothetical protein Alvin_1190	0.562926	0.104068		1.85609	0.006706
1191	Alvin_1191	hypothetical protein Alvin_1191	1.07499	0.870801		0.812228	0.111026
1192	Alvin_1192	protein of unknown function DUF214	1.00205	0.994073		2.39739	0.0656621
1193	Alvin_1193	ABC transporter related protein	1.5346	0.0255738		4.41455	0.156551
1194	Alvin_1194	Arylesterase	0.945759	0.821742		1.63855	0.000726816
1195	Alvin_1195	sulfide:quinone-oxidoreductase, SqrF	0.782124	0.287221		0.808075	0.00733484
1196	Alvin_1196	hypothetical protein Alvin_1196	#N/A	#N/A		3100.61	0.00600842
1197	Alvin_1197	hypothetical protein Alvin_1197	#N/A	#N/A		3848.62	0.00601935
1198	Alvin_1198	protein-export membrane protein SecF	0.993396	0.975109		0.769652	0.00418672
1199	Alvin_1199	protein-export membrane protein SecD	1.08993	0.660385		0.347483	0.0659069
1200	Alvin_1200	preprotein translocase, YajC subunit	0.79727	0.410128		0.201333	0.0377839
1201	Alvin_1201	methionyl-tRNA synthetase	0.83784	0.241691		0.707835	0.0541633
1202	Alvin_1202	ATPase-like, ParA/MinD	0.481088	0.000143846		4.30889	0.017954
1203	Alvin_1203	modD protein	0.549202	0.00158403		0.716819	0.0281304
1204	Alvin_1204	Ferritin Dps family protein	1.22705	0.230691		2.34837	0.37838
1205	Alvin_1205	hypothetical protein Alvin_1205	0.902413	0.601417		1.08191	4.10364e-05
1206	Alvin_1206	hypothetical protein Alvin_1206	1.11385	0.527371		0.796405	0.0292586
1207	Alvin_1207	Domain of unknown function DUF1987	0.966412	0.898783		0.968341	0.296007
1208	Alvin_1208	diguanylate cyclase	0.692324	0.0352487		#DIV/0!	0.0691177
1209	Alvin_1209	extracellular solute-binding protein family 3	0.697659	0.161642		0.780483	----
1210	Alvin_1210	protein serine/threonine phosphatase	1.31881	0.112887		1.27601	0.351418
1211	Alvin_1211	hypothetical protein Alvin_1211	1.56398	0.018877		0.607648	0.380609
1212	Alvin_1212	polynucleotide adenylyltransferase/metal dependent phosphohydrolase	1.11075	0.588509		0.972963	0.319629
1213	Alvin_1213	DNA topoisomerase IV, A subunit	0.578568	0.00182138		0.620146	0.0271966
1214	Alvin_1214	response regulator receiver modulated metal dependent phosphohydrolase	0.584117	0.000179816		0.960531	0.0223849
1215	Alvin_1215	DNA polymerase III chi subunit HolC	0.53368	0.00862572		0.550551	0.00530564
1216	Alvin_1216	beta-hydroxyacyl-(acyl-carrier-protein) dehydratase FabA	0.376955	4.91827e-09		0.804761	0.00263373
1217	Alvin_1217	prolyl-tRNA synthetase	0.38539	2.61015e-10		0.497816	0.00241402
1218	Alvin_1218	type IV pilus assembly PilZ	0.984265	0.938276		1.02723	0.00444986
1219	Alvin_1219	carbohydrate kinase, YjeF related protein	0.773208	0.24015		#DIV/0!	0.00123869
1220	Alvin_1220	protein of unknown function UPF0079	0.414874	1.52582e-08		0.802438	0.0115386
1221	Alvin_1221	N-acetylmuramoyl-L-alanine amidase	0.941465	0.756606		1.30578	0.0189865
1222	Alvin_1222	DNA mismatch repair protein MutL	0.677149	0.0777237		0.854434	0.0071954
1223	Alvin_1223	tRNA delta(2)-isopentenylpyrophosphate transferase	2.6519	0.000234228		1.28846	0.0113616
1224	Alvin_1224	RNA chaperone Hfq	1.24346	0.501516		3.35592	0.00534741
1225	Alvin_1225	GTP-binding proten HflX	1.29244	0.224265		3.59366	0.00386982
1226	Alvin_1226	HflK protein	0.654145	0.050254		1.108	0.0292428
1227	Alvin_1227	HflC protein	0.737422	0.195045		1.16608	0.00517599
1228	Alvin_1228	Protein of unknown function DUF2065	1.24794	0.463223		0.190623	0.0109907
1229	Alvin_1229	histidyl-tRNA synthetase 2	0.600706	0.00489669		0.389813	0.278423
1230	Alvin_1230	adenylosuccinate synthetase	0.668916	0.0129396		0.375656	0.0239412
1231	Alvin_1231	hypothetical protein Alvin_1231	0.848624	0.288102		0.326176	0.104312
1232	Alvin_1232	GTP-binding protein HSR1-related protein	0.75058	0.07718		0.284965	0.200448
1233	Alvin_1233	adenosylmethionine-8-amino-7-oxononanoate aminotransferase	0.782916	0.164789		#DIV/0!	0.00904286
1234	Alvin_1234	hypothetical protein Alvin_1234	0.734749	0.0705998		0.695665	0.0227914
1235	Alvin_1235	hypothetical protein Alvin_1235	0.537859	0.00161099		0.60197	0.0259913
1236	Alvin_1236	small multidrug resistance protein	0.473805	9.99089e-05		0.871149	0.0801272
1237	Alvin_1237	hypothetical protein Alvin_1237	0.970421	0.920432		0.676851	0.289247
1238	Alvin_1238	hypothetical protein Alvin_1238	1.00693	0.984961		1.35818	0.0107843
1239	Alvin_1239	protein of unknown function UPF0005	2.41957	0.000290184		2.55059	0.00161281
1240	Alvin_1240	regulator of ribonuclease activity A	1.14829	0.510977		1.16375	0.0001628
1241	Alvin_1241	adenylate cyclase	1.04812	0.844198		1.00268	0.0011113
1242	Alvin_1242	putative signal transduction protein	1.6501	0.00210297		1.54264	0.015502
1243	Alvin_1243	Na/Pi-cotransporter II-related protein	1.07134	0.728205		#DIV/0!	0.00805608
1244	Alvin_1244	metallophosphoesterase	1.0636	0.761184		0.771024	0.00269761
1245	Alvin_1245	serine/threonine protein phosphatase-like protein	0.742855	0.309187		#DIV/0!	0.00217543
1246	Alvin_1246	phosphate transporter	1.03286	0.878628		0.621376	0.0016898
1247	Alvin_1247	Putitive phosphate transport regulator	0.591431	0.00182138		0.425189	0.0436167
1248	Alvin_1248	CRISPR-associated protein, Cas6-related protein	1.11864	0.616701		12.5412	0.00942575
1249	Alvin_1249	hypothetical protein Alvin_1249	0.971696	0.913415		6.31453	0.00241209
1250	Alvin_1250	hypothetical protein Alvin_1250	0.903101	0.783058		17.7148	0.00231073
1251	Alvin_1251	DsrA	0.0378757	2.53611e-25		0.242138	0.0690811
1252	Alvin_1252	DsrB	0.0456398	4.76071e-30		0.166427	0.0639171
1253	Alvin_1253	DsrE	0.0858959	3.15232e-26		0.0932358	0.2648
1254	Alvin_1254	DsrF	0.135583	1.89465e-19		0.149075	0.00168276
1255	Alvin_1255	DsrH	0.804651	0.275232		0.130266	0.208065
1256	Alvin_1256	DsrC	0.421416	1.0709e-07		0.158049	0.0339228
1257	Alvin_1257	DsrM	0.824207	0.399967		0.133965	0.457908
1258	Alvin_1258	DsrK	0.222463	2.93658e-26		0.188103	0.0923276
1259	Alvin_1259	DsrL	0.219641	1.70442e-18		0.20227	0.0114935
1260	Alvin_1260	DsrJ	0.231139	4.4717e-15		0.146932	0.00559947
1261	Alvin_1261	DsrO	0.252241	5.19564e-20		0.246901	0.0709178
1262	Alvin_1262	DsrP	0.312549	1.85815e-15		0.141431	0.131944
1263	Alvin_1263	DsrN	0.517158	0.000399362		0.293472
1264	Alvin_1264	DsrR	0.574551	0.00112122		0.788111	0.0274103
1265	Alvin_1265	DsrS	0.602285	0.00145287		0.853531	0.0459757
1266	Alvin_1266	Holliday junction DNA helicase RuvB	0.668906	0.0510878		0.645046	0.0228736
1267	Alvin_1267	Protein of unknown function DUF2491	0.700349	0.103104		0.662025	0.0354985
1268	Alvin_1268	protein of unknown function DUF350	0.838833	0.549201		0.699896	0.0443401
1269	Alvin_1269	hypothetical protein Alvin_1269	0.794274	0.265629		0.488968	0.0370173
1270	Alvin_1270	Hemerythrin HHE cation binding domain protein	0.523634	0.0522814		0.54842	0.0325419
1271	Alvin_1271	domain of unknown function DUF1858	0.616272	0.441753		1.26197	0.0384275
1272	Alvin_1272	hypothetical protein Alvin_1272	0.452731	0.000379695		0.58268	0.0898808
1273	Alvin_1273	ribosome-associated GTPase EngA	0.542616	0.000216417		0.306317	0.0350452
1274	Alvin_1274	outer membrane assembly lipoprotein YfgL	0.734445	0.174854		0.223145	0.487656
1275	Alvin_1275	Protein of unknown function DUF2133	0.824014	0.444744		0.278358	0.0125856
1276	Alvin_1276	histidyl-tRNA synthetase	0.641741	0.073575		0.521664	0.0677694
1277	Alvin_1277	XRE family transcriptional regulator	0.613939	0.0145993		0.316879	0.323784
1278	Alvin_1278	type IV pilus biogenesis/stability protein PilW	0.71755	0.0360112		0.278016	0.338011
1279	Alvin_1279	radical SAM enzyme, Cfr family	0.566131	0.00012486		0.633414	0.0582579
1280	Alvin_1280	Nucleoside-diphosphate kinase	0.464642	3.28452e-06		0.298318	0.0105868
1281	Alvin_1281	hypothetical protein Alvin_1281	0.836724	0.394381		0.880221	0.0227054
1282	Alvin_1282	peptide chain release factor 2	0.253107	1.26407e-17		0.506538	0.0185936
1283	Alvin_1283	lysyl-tRNA synthetase	0.412264	7.24998e-08		0.750549	0.463047
1284	Alvin_1284	folate-binding protein YgfZ	0.946647	0.756606		2.18815	0.0039046
1285	Alvin_1285	ribonuclease II	0.417259	1.94828e-07		0.541148	0.00597106
1286	Alvin_1286	protein of unknown function DUF882	0.512688	0.0012032		0.661837	0.0876427
1287	Alvin_1287	Lytic transglycosylase catalytic	1.88903	2.37779e-06		0.863829	0.00953204
1288	Alvin_1288	hypothetical protein Alvin_1288	1.32463	0.228185		0.873338	0.000284397
1289	Alvin_1289	pentapeptide repeat protein	1.1924	0.363466		0.74281	0.131349
1290	Alvin_1290	DNA polymerase III, delta subunit	1.14907	0.400488		0.986399	0.00821173
1291	Alvin_1291	transcriptional regulator, NifA subfamily, Fis Family	1.15369	0.43502		0.751951	0.0299146
1292	Alvin_1292	protein of unknown function DUF1538	2.54105	2.08526e-07		1.0569	0.319378
1293	Alvin_1293	nitrogen regulatory protein P-II	1.12546	0.738283		0.793186	0.237538
1294	Alvin_1294	hypothetical protein Alvin_1294	1.0756	0.824971		1.35734	0.280942
1295	Alvin_1295	sulfate transporter	1.37281	0.131126		1.00857	0.136932
1296	Alvin_1296	protein of unknown function UPF0118	2.50167	1.93673e-06		0.887483	----
1297	#N/A	#N/A	#N/A	#N/A		#N/A	7.42534e-05
1298	#N/A	#N/A	#N/A	#N/A		#N/A	0.00158548
1299	Alvin_1299	hypothetical protein Alvin_1299	1.9238	0.000136613		#DIV/0!	0.0181602
1300	Alvin_1300	hypothetical protein Alvin_1300	1.71277	0.030106		0.846643	0.411186
1301	Alvin_1301	Antibiotic biosynthesis monooxygenase	1.88064	0.000984692		0.742005	0.00853032
1302	Alvin_1302	protein of unknown function DUF344	2.55286	1.29873e-07		1.2488	0.177583
1303	Alvin_1303	hypothetical protein Alvin_1303	3.51463	5.77409e-10		0.610413	0.125523
1304	Alvin_1304	secretion protein HlyD family protein	1.49929	0.0489069		0.544509	0.0182025
1305	Alvin_1305	Protein of unknown function DUF2092, periplasmic	2.34439	0.000132036		0.581474	0.0350145
1306	Alvin_1306	hypothetical protein Alvin_1306	2.11851	0.000494189		0.747479	0.146573
1307	Alvin_1307	hypothetical protein Alvin_1307	1.63344	0.00747614		0.76686	0.28597
1308	Alvin_1308	protein of unknown function DUF900 hydrolase family protein	1.77098	0.00328975		0.872014	0.0909486
1309	Alvin_1309	lipoprotein, putative	1.68203	0.00298775		0.877314	0.196361
1310	Alvin_1310	periplasmic/7TM domain sensor diguanylate cyclase	1.24522	0.147789		1.37075	0.492966
1311	Alvin_1311	NADH:flavin oxidoreductase/NADH oxidase	0.979985	0.937958		0.504325	0.259477
1312	Alvin_1312	hypothetical protein Alvin_1312	0.798301	0.445597		0.474824	0.257746
1313	Alvin_1313	hypothetical protein Alvin_1313	1.25064	0.26579		0.908551	0.125234
1314	Alvin_1314	protease Do	2.12182	1.05558e-06		0.734655	0.0772666
1315	Alvin_1315	molybdopterin-guanine dinucleotide biosynthesis protein A	1.2748	0.143011		1.64499	0.150785
1316	Alvin_1316	protein of unknown function DUF344	1.76102	5.62949e-05		2.75816	0.188249
1317	Alvin_1317	molybdopterin oxidoreductase Fe4S4 region	0.45962	0.00122926		0.0172067	0.0660101
1318	Alvin_1318	4Fe-4S ferredoxin iron-sulfur binding domain protein	0.57214	0.0809667		0.111466	0.189382
1319	Alvin_1319	Polysulphide reductase NrfD	0.887853	0.592993		0.574073	0.312228
1320	Alvin_1320	cytoplasmic chaperone TorD family protein	0.601664	0.00826015		0.22145	0.267075
1321	Alvin_1321	hypothetical protein Alvin_1321	0.344021	2.59295e-06		0.336385	0.00395184
1322	Alvin_1322	2,3-bisphosphoglycerate-independent phosphoglycerate mutase	0.599045	0.0446082		0.609943	0.283407
1323	Alvin_1323	glutathione-disulfide reductase	0.84762	0.663965		7.76694	0.0335945
1324	Alvin_1324	Redoxin domain protein	0.356621	0.125679		29.5965	0.368812
1325	Alvin_1325	sulfur globule protein SgpC	1.0465	0.913415		0.0639163	0.00390671
1326	Alvin_1326	glucokinase	0.670991	0.131126		0.392528	0.0812861
1327	Alvin_1327	surface antigen (D15)	0.485237	0.000244872		0.613754	0.0453712
1328	Alvin_1328	protein of unknown function DUF490	0.701438	0.0135203		0.724191	0.0674234
1329	Alvin_1329	lipid A biosynthesis acyltransferase	1.0037	0.986545		0.612433	0.0904028
1330	Alvin_1330	conserved hypothetical conserved membrane protein	0.580051	0.0038007		0.729221	0.0982365
1331	Alvin_1331	putative signal peptide	0.476778	1.08179e-05		1.08284	----
1332	Alvin_1332	chromosome segregation protein SMC	0.890346	0.51536		#DIV/0!	0.136129
1333	Alvin_1333	cell division protein ZipA	0.470153	4.35136e-07		0.6689	0.0658574
1334	Alvin_1334	DNA ligase, NAD-dependent	0.494451	2.66824e-05		0.55007	0.113949
1335	Alvin_1335	hypothetical protein Alvin_1335	0.844301	0.471027		3.89908	0.0716094
1336	Alvin_1336	PpiC-type peptidyl-prolyl cis-trans isomerase	2.1646	2.57896e-05		0.929381	0.163067
1337	Alvin_1337	YCII-related protein	2.51578	3.12385e-08		0.646402	0.260776
1338	Alvin_1338	Intracellular septation protein A	3.26495	4.83433e-06		0.968618	0.0240154
1339	Alvin_1339	amino acid carrier protein	0.6668	0.0506261		0.815015	0.0216572
1340	Alvin_1340	UspA domain protein	2.22321	0.000933653		0.843976	0.269807
1341	Alvin_1341	ATPase, P-type (transporting), HAD superfamily, subfamily IC	1.48056	0.0306274		0.854266	0.288677
1342	Alvin_1342	heme oxygenase-like protein	2.19708	9.16326e-05		0.673346	0.123316
1343	Alvin_1343	putative PAS/PAC sensor protein	1.20486	0.275786		0.822728	0.0136556
1344	Alvin_1344	V-type ATPase, D subunit	0.823452	0.323458		1.19893	0.365592
1345	Alvin_1345	protein of unknown function UPF0153	0.758584	0.178961		1.02496	0.0211212
1346	Alvin_1346	H(+)-transporting two-sector ATPase	0.8496	0.369278		1.0121	0.0354222
1347	#N/A	#N/A	#N/A	#N/A		#N/A	0.060691
1348	#N/A	#N/A	#N/A	#N/A		#N/A	0.356863
1349	Alvin_1349	hypothetical protein Alvin_1349	0.568282	0.00636442		1.09757	0.255399
1350	Alvin_1350	glycosyl transferase family 51	0.830239	0.226438		1.07906	0.356072
1351	Alvin_1351	H(+)-transporting two-sector ATPase	1.39066	0.185586		1.13815	0.161671
1352	Alvin_1352	H+transporting two-sector ATPase E subunit	0.597278	0.00880253		0.792647	0.225873
1353	Alvin_1353	hypothetical protein Alvin_1353	0.691037	0.142753		1.35371	0.182488
1354	Alvin_1354	H+transporting two-sector ATPase C subunit	0.979613	0.939645		0.835188	0.167462
1355	Alvin_1355	V-type ATPase 116 kDa subunit	0.935591	0.722694		0.973556	0.118399
1356	Alvin_1356	H+transporting two-sector ATPase C (AC39) subunit	0.921143	0.682914		1.09166	0.0595852
1357	Alvin_1357	H+-ATPase, subunit H	0.925615	0.763091		0.55708	0.0138919
1358	Alvin_1358	Dolichyl-phosphate beta-D-mannosyltransferase	1.18719	0.337885		0.901814	0.00365025
1359	Alvin_1359	ATP-dependent chaperone ClpB	2.48476	4.95156e-07		7.37622	0.0888619
1360	Alvin_1360	Peptidoglycan-binding domain 1 protein	1.32383	0.0860452		0.915363	0.00377923
1361	Alvin_1361	hypothetical protein Alvin_1361	1.90029	9.77228e-05		1.16227	----
1362	Alvin_1362	magnesium transporter	1.68218	0.000416954		1.15306	0.0172587
1363	Alvin_1363	peptidyl-prolyl cis-trans isomerase cyclophilin type	0.770317	0.0980177		0.398633	0.242642
1364	Alvin_1364	transcriptional regulator, LysR family	0.766537	0.123419		0.766067	0.213286
1365	Alvin_1365	Ribulose-bisphosphate carboxylase	0.0374345	4.0056e-08		0.00876471	0.0545073
1366	Alvin_1366	Ribulose-bisphosphate carboxylase	0.105175	0.00100894		0.0300409	0.496143
1367	Alvin_1367	CbbQ/NirQ/NorQ domain protein	0.0896713	0.00131979		0.023749	0.317091
1368	Alvin_1368	von Willebrand factor type A	0.315213	0.000360251		0.0340422	0.40505
1369	Alvin_1369	methyl-accepting chemotaxis sensory transducer	1.14463	0.445483		0.345323	0.357538
1370	Alvin_1370	response regulator receiver protein	1.53386	0.0181956		1.42182	0.306246
1371	Alvin_1371	response regulator receiver modulated metal dependent phosphohydrolase	1.67229	0.0193729		3.25379	0.18877
1372	Alvin_1372	multi-sensor hybrid histidine kinase	1.00932	0.972612		2.23088	0.245621
1373	Alvin_1373	signal transduction histidine kinase with CheB and CheR activity	1.99302	0.00255661		2.45826	7.99467e-05
1374	Alvin_1374	multi-sensor hybrid histidine kinase	0.917527	0.705855		1.2843	0.488955
1375	Alvin_1375	extracellular solute-binding protein family 3	1.19985	0.530225		#DIV/0!	0.204745
1376	Alvin_1376	multi-sensor hybrid histidine kinase	1.45698	0.0102852		#DIV/0!	0.273696
1377	Alvin_1377	hypothetical protein Alvin_1377	2.13875	2.46772e-05		#DIV/0!	0.188984
1378	Alvin_1378	transcriptional regulator, AsnC family	2.71598	3.74009e-05		0.315852	0.24525
1379	Alvin_1379	2-isopropylmalate synthase	45.1943	0.00193942		0.200812	0.00586837
1380	Alvin_1380	metal dependent phosphohydrolase	1.78009	0.418712		0.904978	0.242127
1381	Alvin_1381	hypothetical protein Alvin_1381	3.54969	3.06577e-09		1.13618	0.0203202
1382	Alvin_1382	DNA repair protein RecN	1.0815	0.762836		0.952346	0.00365817
1383	Alvin_1383	NAD(+) kinase	0.805692	0.290546		0.596065	0.021029
1384	Alvin_1384	heat-inducible transcription repressor HrcA	0.90286	0.634617		1.22248	0.372992
1385	Alvin_1385	GrpE protein	1.48842	0.0239648		0.954091	0.0295834
1386	Alvin_1386	chaperone protein DnaK	2.08586	1.14119e-06		1.58045	0.017961
1387	Alvin_1387	chaperone protein DnaJ	1.23519	0.194668		2.58617	0.409785
1388	Alvin_1388	hypothetical protein Alvin_1388	1.32812	0.0755548		1.53959	0.0207987
1389	Alvin_1389	selenide, water dikinase	0.670298	0.0260672		0.634603	0.383638
1390	Alvin_1390	selenocysteine-specific translation elongation factor	0.548588	0.000197081		0.559671	0.00752794
1391	Alvin_1391	L-seryl-tRNA selenium transferase	0.444621	3.52273e-05		0.554893	0.0643151
1392	Alvin_1392	protein of unknown function DUF808	0.743266	0.14735		0.531291	0.243562
1393	Alvin_1393	Sterol-binding domain protein	0.812828	0.254286		0.478651	0.315174
1394	Alvin_1394	cytochrome b561	0.593091	0.0623862		0.0620252	0.0965663
1395	Alvin_1395	cytochrome c family protein	0.506205	0.0490335		0.0129187	0.0835682
1396	Alvin_1396	hypothetical protein Alvin_1396	0.544157	0.00798311		0.518214	0.0016849
1397	Alvin_1397	diguanylate cyclase	1.16318	0.418712		0.444153	0.230325
1398	Alvin_1398	hypothetical protein Alvin_1398	0.546816	0.0120506		0.0537631	0.000599913
1399	Alvin_1399	choline/carnitine/betaine transporter	2.00453	1.52762e-05		#DIV/0!	0.179267
1400	Alvin_1400	hypothetical protein Alvin_1400	2.05649	1.7593e-05		0.93844	0.110125
1401	Alvin_1401	cysteine desulfurase NifS	1.56902	0.00594568		#DIV/0!	0.282256
1402	Alvin_1402	Fe-S cluster assembly protein NifU	1.02961	0.890904		1.29994	0.0095049
1403	Alvin_1403	protein of unknown function DUF1255	1.02017	0.937958		1.85976	0.0482181
1404	Alvin_1404	NADH/Ubiquinone/plastoquinone (complex I)	2.23737	1.10076e-05		1.21726	0.144573
1405	Alvin_1405	NADH/Ubiquinone/plastoquinone (complex I)	2.48877	2.00738e-07		0.896933	0.371776
1406	Alvin_1406	NADH/Ubiquinone/plastoquinone (complex I)	2.33328	9.50488e-07		#DIV/0!	0.0868908
1407	Alvin_1407	NADH/Ubiquinone/plastoquinone (complex I)	2.32839	3.14944e-07		0.939722	0.155512
1408	Alvin_1408	hypothetical protein Alvin_1408	2.15667	0.00234739		0.783394	0.386987
1409	Alvin_1409	hypothetical protein Alvin_1409	2.63883	1.04927e-08		0.775873	0.145796
1410	Alvin_1410	hypothetical protein Alvin_1410	2.6189	0.0203405		0.697173	0.0188592
1411	Alvin_1411	Na+/H+ antiporter subunit	2.52298	1.80294e-05		1.1739	0.279318
1412	Alvin_1412	multiple resistance and pH regulation protein F	3.17176	7.06716e-06		1.50317	0.0780988
1413	Alvin_1413	cation antiporter	3.59624	1.20457e-11		1.66999	0.363968
1414	Alvin_1414	AMP-dependent synthetase and ligase	0.685801	0.0172994		0.903667	0.188056
1415	Alvin_1415	phosphoglucomutase/phosphomannomutase alpha/beta/alpha domain I	1.31968	0.106313		0.509503	0.447739
1416	Alvin_1416	Heat shock protein Hsp90-like protein	1.38693	0.0895307		0.735448	0.0401689
1417	Alvin_1417	adenylate kinase	0.398632	5.41491e-11		0.767191	0.331311
1418	Alvin_1418	thioredoxin	0.552938	0.00058418		1.32028	0.483272
1419	Alvin_1419	protein of unknown function DUF1249	0.820812	0.277535		0.623254	0.195881
1420	Alvin_1420	transcriptional regulator, BadM/Rrf2 family	5.24641	1.92202e-26		119.504	0.377283
1421	Alvin_1421	protein-(glutamine-N5) methyltransferase, ribosomal protein L3-specific	0.427419	1.98233e-09		5.14223	0.205687
1422	Alvin_1422	oxygen-independent coproporphyrinogen III oxidase	0.468161	9.52591e-06		2.44638	0.331805
1423	Alvin_1423	trigger factor	0.417078	3.30137e-06		6.10388	0.0458147
1424	Alvin_1424	ATP-dependent Clp protease, proteolytic subunit ClpP	0.756064	0.25911		2.86427	0.138404
1425	Alvin_1425	ATP-dependent Clp protease, ATP-binding subunit ClpX	0.769651	0.104124		0.914793	0.0262522
1426	Alvin_1426	ATP-dependent protease La	2.49173	1.69085e-11		4.29884	0.158557
1427	Alvin_1427	histone family protein DNA-binding protein	0.979278	0.941293		0.936689	0.0313881
1428	Alvin_1428	PpiC-type peptidyl-prolyl cis-trans isomerase	0.321446	2.77424e-13		0.349091	0.0276487
1429	Alvin_1429	short-chain dehydrogenase/reductase SDR	0.692834	0.0142282		0.613112	0.000257548
1430	Alvin_1430	extracellular solute-binding protein family 5	0.942345	0.759499		0.988317	0.010123
1431	Alvin_1431	binding-protein-dependent transport systems inner membrane component	0.756157	0.144735		1.06595	0.0916219
1432	Alvin_1432	binding-protein-dependent transport systems inner membrane component	0.900893	0.603223		1.07453	0.345326
1433	Alvin_1433	oligopeptide/dipeptide ABC transporter, ATPase subunit	0.721745	0.0552025		0.79076	0.348405
1434	Alvin_1434	Protein of unknown function DUF2061, membrane	0.68215	0.173481		1.48051	0.0020942
1435	Alvin_1435	Ferritin Dps family protein	0.998349	0.995538		1.03163	0.00156317
1436	Alvin_1436	cold-shock DNA-binding domain protein	0.284531	1.46994e-10		0.0437103	0.141063
1437	Alvin_1437	cell divisionFtsK/SpoIIIE	1.38419	0.0325209		1.49773	0.27434
1438	Alvin_1438	outer membrane lipoprotein carrier protein LolA	1.28115	0.260413		0.630484	0.0869607
1439	Alvin_1439	FAD-dependent pyridine nucleotide-disulphide oxidoreductase	2.01014	0.000136211		0.538841	0.0495656
1440	Alvin_1440	glycosyl transferase family 2	1.89313	8.12099e-06		0.804492	0.0129708
1441	Alvin_1441	L-threonine-O-3-phosphate decarboxylase	1.92716	0.000484018		1.23994	0.0157653
1442	Alvin_1442	hypothetical protein Alvin_1442	1.32499	0.107709		#DIV/0!	0.0325187
1443	Alvin_1443	protein of unknown function DUF599	1.5214	0.00888115		#DIV/0!	0.463524
1444	Alvin_1444	HNH endonuclease	2.4626	1.62781e-07		2.14358	0.048056
1445	Alvin_1445	plasmid maintenance system killer	2.36749	0.0215873		#DIV/0!	0.216523
1446	Alvin_1446	putative plasmid maintenance system antidote protein, XRE family	4.66664	2.73768e-12		0.701085	0.276784
1447	Alvin_1447	hypothetical protein Alvin_1447	3.82543	1.736e-16		0.890183	0.0250577
1448	Alvin_1448	putative transposase	3.2988	1.37294e-12		1.44578	0.000450979
1449	Alvin_1449	hypothetical protein Alvin_1449	2.17834	1.61335e-08		1.61701	0.0136798
1450	Alvin_1450	AAA ATPase central domain protein	1.54156	0.00322118		0.998638	0.439573
1451	Alvin_1451	hydrogenase maturation protease	1.02148	0.927022		1.07332	0.0236942
1452	Alvin_1452	hypothetical protein Alvin_1452	1.74907	0.000182437		1.07108	0.394948
1453	Alvin_1453	cytochrome B561	3.187	8.09263e-16		1.01311	0.188186
1454	Alvin_1454	hypothetical protein Alvin_1454	2.62944	1.63532e-14		1.00445	0.227885
1455	Alvin_1455	beta-lactamase domain protein	1.57377	0.00333308		#DIV/0!	0.105275
1456	Alvin_1456	secretion protein HlyD family protein	1.5751	0.0308808		0.917013	0.447443
1457	Alvin_1457	ABC transporter related protein	1.88392	0.00205708		1.09634	0.464656
1458	Alvin_1458	ABC-2 type transporter	1.9533	0.000405219		#DIV/0!	0.169761
1459	Alvin_1459	protein of unknown function DUF262	1.43658	0.0214464		1.3305	0.00595
1460	Alvin_1460	hypothetical protein Alvin_1460	1.20723	0.267209		1.63085	0.0930381
1461	Alvin_1461	DNA-cytosine methyltransferase	0.885915	0.456853		1.04743	0.218995
1462	Alvin_1462	secretion protein HlyD family protein	1.16138	0.432038		1.84047	0.0765085
1463	Alvin_1463	protein of unknown function DUF1656	1.15629	0.676929		1.35391	0.17448
1464	Alvin_1464	Fusaric acid resistance protein conserved region	1.00135	0.995538		1.021	0.198169
1465	Alvin_1465	transcriptional regulator, MarR family	1.61952	0.0404391		1.06134	0.0909388
1466	#N/A	#N/A	#N/A	#N/A		#N/A	0.136926
1467	Alvin_1467	Alcohol dehydrogenase GroES domain protein	2.41151	1.66309e-05		5.50271	0.0327723
1468	Alvin_1468	YceI family protein	2.79815	6.76016e-07		63.4511	0.0702216
1469	Alvin_1469	CMP/dCMP deaminase zinc-binding protein	1.65045	0.037965		2.95748	0.130204
1470	Alvin_1470	hypothetical protein Alvin_1470	1.18853	0.399193		1.34534	0.0311765
1471	Alvin_1471	Ankyrin	1.1132	0.607356		1.46423	0.102133
1472	Alvin_1472	hypothetical protein Alvin_1472	1.15809	0.478109		0.893174	0.113683
1473	Alvin_1473	UDP-2,3-diacylglucosamine hydrolase	0.829406	0.407606		0.594708	0.0239167
1474	Alvin_1474	hypothetical protein Alvin_1474	0.877586	0.598849		0.495157	0.0428215
1475	Alvin_1475	DnaK-related protein	1.3263	0.0517234		0.832462	0.0239596
1476	Alvin_1476	glycogen/starch synthase, ADP-glucose type	1.15272	0.420483		0.812455	0.00338097
1477	Alvin_1477	alpha amylase catalytic region	0.764989	0.0742348		0.668362	0.0651137
1478	Alvin_1478	protein of unknown function DUF349	0.674523	0.0436141		0.722371	0.203503
1479	Alvin_1479	hypothetical protein Alvin_1479	0.603732	0.0195623		0.502532	0.0442568
1480	Alvin_1480	protein of unknown function DUF465	0.576983	0.0252261		0.371611	0.0443692
1481	Alvin_1481	outer membrane chaperone Skp (OmpH)	0.522283	0.00654415		0.476061	0.000541969
1482	Alvin_1482	Protein of unknown function DUF2058	0.736964	0.185953		0.65546	0.000319287
1483	Alvin_1483	hydrolase, TatD family	0.211683	2.90077e-13		0.211213	0.0608405
1484	Alvin_1484	UvrD/REP helicase	0.925133	0.713301		0.561562	0.0362284
1485	Alvin_1485	hypothetical protein Alvin_1485	1.57933	0.0114836		0.962373	0.0188288
1486	Alvin_1486	type IV pilus assembly PilZ	1.33897	0.0801694		0.785905	0.0297047
1487	Alvin_1487	hypothetical protein Alvin_1487	1.95425	0.000154801		0.946728	0.0198895
1488	Alvin_1488	DNA polymerase I	1.02493	0.886368		0.69747	0.0125507
1489	Alvin_1489	PAS/PAC sensor hybrid histidine kinase	0.930426	0.646058		0.904091	0.0738726
1490	Alvin_1490	multi-sensor hybrid histidine kinase	1.87583	0.000179816		2.63371	0.139787
1491	Alvin_1491	multi-sensor hybrid histidine kinase	1.16269	0.412476		1.12191	0.412683
1492	#N/A	#N/A	#N/A	#N/A		#N/A	0.319774
1493	Alvin_1493	SNF2-related protein	0.745759	0.116118		0.667477	0.157286
1494	Alvin_1494	protein of unknown function DUF343	1.72546	0.00038609		0.927101	0.164604
1495	Alvin_1495	hypothetical protein Alvin_1495	1.9199	5.96597e-05		1.56104	0.466394
1496	Alvin_1496	nitrogen fixation protein NifM	1.84744	2.5022e-05		2.60871	0.442852
1497	Alvin_1497	NifZ family protein	1.2479	0.24938		0.789409	0.000588292
1498	Alvin_1498	nitrogen fixation protein NifW	1.51553	0.0362738		1.31084	0.0244516
1499	Alvin_1499	homocitrate synthase	1.34249	0.163742		#DIV/0!	0.0398678
1500	Alvin_1500	Radical SAM domain protein	1.77857	0.00554193		1.28306	0.0116948
1501	Alvin_1501	1-acyl-sn-glycerol-3-phosphate acyltransferase	0.90484	0.602356		0.528244	0.0621182
1502	Alvin_1502	PilT domain-containing protein	0.691312	0.177437		0.32154	0.159151
1503	Alvin_1503	glycogen/starch/alpha-glucan phosphorylase	1.28096	0.102829		0.560339	0.0299081
1504	Alvin_1504	integral membrane sensor signal transduction histidine kinase	1.2815	0.281694		#DIV/0!	0.148054
1505	Alvin_1505	succinyl-CoA synthetase, beta subunit	0.696818	0.0258643		0.779761	0.0136981
1506	Alvin_1506	succinyl-CoA synthetase, alpha subunit	0.836427	0.284177		0.886298	0.266855
1507	Alvin_1507	cysteine desulfurase, SufS subfamily	0.677862	0.00492464		1.21534	0.0898239
1508	Alvin_1508	sulfur relay protein, TusE/DsrC/DsvC family	0.132118	4.88115e-23		0.269233	0.264057
1509	Alvin_1509	Na+ dependent nucleoside transporter domain protein	1.22067	0.208953		1.77043	0.418185
1510	Alvin_1510	Hsp33 protein	1.36015	0.118733		0.986053	0.0707808
1511	Alvin_1511	metallophosphoesterase	1.68739	0.00442232		1.26007	0.424376
1512	Alvin_1512	protein of unknown function DUF77	1.72845	0.00659364		1.65674	0.0214605
1513	Alvin_1513	aconitate hydratase 1	0.768124	0.12321		0.758241	0.0446368
1514	Alvin_1514	protein of unknown function DUF489	0.85293	0.389511		0.782055	0.147762
1515	Alvin_1515	tRNA (5-methylaminomethyl-2-thiouridylate)-methyltransferase	1.17741	0.442685		1.07023	0.189872
1516	Alvin_1516	hypothetical protein Alvin_1516	1.41396	0.153882		0.534522	0.0646419
1517	Alvin_1517	polysaccharide deacetylase	1.6294	0.022616		#DIV/0!	0.34215
1518	Alvin_1518	rfaE bifunctional protein	0.918655	0.695356		0.639099	0.461867
1519	Alvin_1519	Glucose-1-phosphate adenylyltransferase	0.956433	0.843482		0.604789	0.10738
1520	Alvin_1520	protein of unknown function UPF0016	0.585846	0.00168985		0.589081	0.276284
1521	Alvin_1521	hypothetical protein Alvin_1521	4.55467	2.3476e-15		7.1397	0.444659
1522	Alvin_1522	efflux transporter, RND family, MFP subunit	2.61285	6.66815e-08		4.72918	0.254152
1523	Alvin_1523	heavy metal efflux pump, CzcA family	0.604673	0.00118902		2.80619	0.235403
1524	Alvin_1524	Protein of unknown function DUF1920	4.92192	0.00229292		7.85685	0.315324
1525	Alvin_1525	ferrous iron transport protein B	5.39872	1.12455e-17		20.6231	0.0143862
1526	Alvin_1526	FeoA family protein	1.85802	0.445604		9.34833	0.0716543
1527	Alvin_1527	FeoA family protein	12.3064	7.3037e-26		20.0184	0.149614
1528	Alvin_1528	protein of unknown function DUF156	1.86131	0.000249557		1.03187	0.065208
1529	Alvin_1529	cation diffusion facilitator family transporter	0.551145	4.74706e-05		0.730832	0.0389756
1530	Alvin_1530	transcriptional regulator, ArsR family	0.516476	0.00527775		0.773113	0.0604685
1531	Alvin_1531	permease	0.690392	0.115125		1.02096	0.0385323
1532	Alvin_1532	thiol-disulfide isomerase and thioredoxins	0.829349	0.465872		0.577788	0.0116807
1533	Alvin_1533	metallophosphoesterase	0.672318	0.0372624		1.02029	0.133293
1534	Alvin_1534	hypothetical protein Alvin_1534	0.767836	0.172786		0.611289	0.159742
1535	Alvin_1535	hypothetical protein Alvin_1535	1.80016	0.0011608		0.624311	0.171319
1536	Alvin_1536	diguanylate cyclase/phosphodiesterase	1.9947	8.99292e-06		1.18388	0.369073
1537	Alvin_1537	glycosyl transferase family 2	0.97697	0.913415		0.471994	0.340295
1538	Alvin_1538	DNA methylase N-4/N-6 domain protein	2.00624	5.2063e-06		0.889633	0.0692723
1539	Alvin_1539	hypothetical protein Alvin_1539	2.15972	1.71182e-05		0.5559	0.184987
1540	Alvin_1540	hypothetical protein Alvin_1540	1.03819	0.919615		0.781141	0.325675
1541	Alvin_1541	hypothetical protein Alvin_1541	1.26094	0.198934		2.15008	0.0926616
1542	Alvin_1542	glycosyl transferase family 39	1.73109	0.00214056		0.436097	0.208951
1543	Alvin_1543	protein of unknown function DUF1704	1.23485	0.394364		1.45268	0.0543322
1544	Alvin_1544	O-acetylhomoserine/O-acetylserine sulfhydrylase	1.34725	0.3162		0.658542	0.0454885
1545	Alvin_1545	CDP-diacylglycerol/glycerol-3-phosphate 3-phosphatidyltransferase	0.698584	0.0937737		1.74044	0.107178
1546	Alvin_1546	excinuclease ABC, C subunit	0.539002	2.26947e-05		0.940882	0.0269902
1547	Alvin_1547	putative signal transduction protein	0.915431	0.599666		0.858985	0.204732
1548	Alvin_1548	Thiopurine S-methyltransferase	3.23802	6.36759e-10		1.25755	0.116347
1549	Alvin_1549	alpha/beta hydrolase fold protein	2.65358	2.45627e-08		1.11637	0.0579275
1550	Alvin_1550	peptidase S49	1.7884	0.00305441		0.871473	0.148756
1551	Alvin_1551	thymidylate synthase	1.25572	0.341788		#DIV/0!	0.200109
1552	Alvin_1552	phosphoglycerate mutase, 2,3-bisphosphoglycerate-independent	1.45712	0.0352487		0.666381	0.00668538
1553	Alvin_1553	amino-acid N-acetyltransferase	0.980112	0.920432		0.556436	0.0266739
1554	Alvin_1554	MscS Mechanosensitive ion channel	2.36909	1.76039e-09		1.00446	0.0257613
1555	Alvin_1555	UspA domain protein	2.35807	1.56524e-06		0.885685	0.0123119
1556	Alvin_1556	hypothetical protein Alvin_1556	5.49015	5.88518e-31		1.35433	0.00107507
1557	Alvin_1557	sodium/hydrogen exchanger	0.922382	0.631184		1.5684	0.0105996
1558	Alvin_1558	short-chain dehydrogenase/reductase SDR	0.728753	0.123351		1.16041	0.222998
1559	Alvin_1559	short-chain dehydrogenase/reductase SDR	0.765411	0.207805		1.12765	0.00723197
1560	Alvin_1560	hypothetical protein Alvin_1560	0.535464	0.000606434		1.4335	0.0335779
1561	Alvin_1561	sodium/calcium exchanger membrane region	1.03473	0.882269		1.08666	0.0022578
1562	Alvin_1562	ferric uptake regulator, Fur family	1.28327	0.397422		0.812599	0.00143648
1563	Alvin_1563	ABC-3 protein	1.00982	0.967294		2.66058	0.0893623
1564	Alvin_1564	ABC transporter related protein	0.691273	0.149553		0.819669	4.47352e-05
1565	Alvin_1565	hypothetical protein Alvin_1565	0.846924	0.394682		0.671612	0.102123
1566	Alvin_1566	putative signal transduction protein	0.976839	0.91453		1.31813	0.000357471
1567	Alvin_1567	putative signal transduction protein	1.04906	0.785058		1.26063	0.000731802
1568	Alvin_1568	hypothetical protein Alvin_1568	1.95592	0.000247325		1.4246	0.00582872
1569	Alvin_1569	type IV pilus assembly PilZ	2.29298	5.15002e-07		2.0783	0.0231783
1570	Alvin_1570	hypothetical protein Alvin_1570	3.25112	1.05476e-12		1.34064	0.0608464
1571	Alvin_1571	hypothetical protein Alvin_1571	2.84376	9.45845e-08		1.54257	----
1572	Alvin_1572	Sporulation domain protein	1.18735	0.298225		0.500681	0.0353252
1573	Alvin_1573	methyl-accepting chemotaxis sensory transducer	1.64319	0.00461431		0.839904	0.0157814
1574	Alvin_1574	response regulator receiver modulated CheB methylesterase	1.10083	0.627283		#DIV/0!	0.216968
1575	Alvin_1575	CheD	1.01449	0.94811		#DIV/0!	0.166663
1576	Alvin_1576	MCP methyltransferase, CheR-type	1.51932	0.03123		0.820831	0.0130847
1577	Alvin_1577	CheW protein	2.20175	0.000308726		1.04619	0.382767
1578	Alvin_1578	methyl-accepting chemotaxis sensory transducer	2.53547	1.82152e-06		0.825193	0.255355
1579	Alvin_1579	CheA signal transduction histidine kinase	1.82013	0.000298101		0.994522	0.282042
1580	Alvin_1580	anti-sigma-factor antagonist	2.13632	3.26075e-05		1.1103	0.00566762
1581	Alvin_1581	HNH endonuclease	1.94304	0.000273685		1.97849	0.00155626
1582	Alvin_1582	response regulator receiver protein	2.63908	3.69396e-07		1.27267	0.402516
1583	Alvin_1583	methyl-accepting chemotaxis sensory transducer	2.83915	8.42225e-09		1.13857	0.267118
1584	Alvin_1584	hypothetical protein Alvin_1584	2.14114	2.03724e-07		0.762988	0.289829
1585	Alvin_1585	dimethyladenosine transferase	0.499515	1.21701e-05		0.230956	0.300247
1586	Alvin_1586	hypothetical protein Alvin_1586	0.379965	3.22265e-08		0.181811	0.35958
1587	Alvin_1587	Rhodanese domain protein	0.379376	1.17484e-10		0.226492	0.135769
1588	Alvin_1588	protein of unknown function DUF180	1.07666	0.790738		0.770016	0.437963
1589	Alvin_1589	protein of unknown function DUF1566	0.528363	5.68701e-05		0.724266	0.0478818
1590	Alvin_1590	hypothetical protein Alvin_1590	0.524643	0.00450603		#DIV/0!	0.169767
1591	Alvin_1591	hypothetical protein Alvin_1591	0.592447	0.00370068		0.56048	0.0575625
1592	Alvin_1592	phosphoribosylformylglycinamidine synthase	1.21081	0.379632		0.825673	0.267896
1593	Alvin_1593	RNA methyltransferase, TrmH family, group 3	0.910902	0.737159		1.01164	0.165087
1594	Alvin_1594	ribonuclease R	0.331542	1.47057e-08		0.855958	0.11354
1595	Alvin_1595	adenylosuccinate lyase	0.719237	0.0560029		0.294577	0.0135018
1596	Alvin_1596	hydroxymethylbutenyl pyrophosphate reductase	0.976558	0.899878		7.52351	0.0150205
1597	Alvin_1597	FAD dependent oxidoreductase	0.623264	0.00407446		5.66193	0.085605
1598	Alvin_1598	FolC bifunctional protein	0.654296	0.0110337		1.02834	0.155488
1599	Alvin_1599	acetyl-CoA carboxylase, carboxyl transferase, beta subunit	0.57352	0.00308348		0.787363	0.00335678
1600	Alvin_1600	tryptophan synthase, alpha subunit	0.740695	0.103461		0.78681	0.0292034
1601	Alvin_1601	tryptophan synthase, beta subunit	0.708793	0.0249432		0.544179	0.200707
1602	Alvin_1602	Phosphoribosylanthranilate isomerase	0.747978	0.252588		0.521887	0.119869
1603	Alvin_1603	tRNA pseudouridine synthase A	0.439208	3.10362e-05		0.806744	0.00166044
1604	Alvin_1604	FimV C-terminal domain protein	0.6584	0.00601536		0.488093	0.00216332
1605	Alvin_1605	aspartate-semialdehyde dehydrogenase	0.516531	3.1243e-05		0.68666	0.00226672
1606	Alvin_1606	3-isopropylmalate dehydrogenase	0.500203	0.000514527		0.397899	0.00022344
1607	Alvin_1607	3-isopropylmalate dehydratase, small subunit	0.283079	9.21246e-10		0.592634	0.00332309
1608	Alvin_1608	3-isopropylmalate dehydratase, large subunit	0.382351	1.14365e-08		0.588974	0.0129228
1609	Alvin_1609	hypothetical protein Alvin_1609	0.966711	0.908014		0.842258	0.453091
1610	Alvin_1610	hypothetical protein Alvin_1610	0.80318	0.43682		1.01394	0.449557
1611	#N/A	#N/A	#N/A	#N/A		#N/A	0.446513
1612	Alvin_1612	YcfA family protein	0.902292	0.769145		#DIV/0!	0.457093
1613	Alvin_1613	Restriction endonuclease, type II, Bpu10I	0.760927	0.200018		0.71761	0.0768367
1614	Alvin_1614	DNA methylase N-4/N-6 domain protein	1.11892	0.6241		0.584774	0.0572589
1615	Alvin_1615	hypothetical protein Alvin_1615	1.29288	0.233355		0.826055	0.2489
1616	Alvin_1616	seryl-tRNA synthetase	1.29801	0.135786		1.03325	0.0156226
1617	Alvin_1617	Methyltransferase type 11	0.788101	0.268203		0.70582	7.37683e-15
1618	Alvin_1618	hydrolase, peptidase M42 family	1.34887	0.155912		0.897721	0.407781
1619	Alvin_1619	GNAT-family acetyltransferase TIGR03103	1.07399	0.7236		0.547458	0.130109
1620	Alvin_1620	asparagine synthase family amidotransferase	0.537298	0.00234752		1.07176	0.0061175
1621	Alvin_1621	HicB family protein	1.26362	0.426053		0.49336	0.0102035
1622	Alvin_1622	methionine synthase	0.667467	0.00580726		0.491546	0.02384
1623	Alvin_1623	ErfK/YbiS/YcfS/YnhG family protein	2.50532	1.70875e-07		1.02409	0.0171219
1624	Alvin_1624	aminotransferase class V	0.945785	0.819824		0.940945	0.0125766
1625	Alvin_1625	hypothetical protein Alvin_1625	0.621529	0.0392642		0.563259	0.209264
1626	Alvin_1626	hypothetical protein Alvin_1626	#N/A	#N/A		0.986229	0.094232
1627	Alvin_1627	glycogen debranching enzyme GlgX	1.23272	0.250137		1.1637	0.119789
1628	Alvin_1628	6-phosphogluconate dehydrogenase, decarboxylating	1.68458	0.0216942		1.18281	0.00149239
1629	Alvin_1629	maf protein	1.98723	0.000986058		1.25737	0.119193
1630	Alvin_1630	Lytic transglycosylase catalytic	2.9003	8.42225e-09		0.944044	0.230572
1631	Alvin_1631	Calcineurin phosphoesterase domain protein	1.79417	0.000160587		0.715725	0.0126893
1632	Alvin_1632	acylphosphatase	1.57222	0.0181074		1.12327	0.0216869
1633	Alvin_1633	flavoprotein WrbA	2.09725	0.000362468		0.893785	0.00193543
1634	Alvin_1634	DnaA regulatory inactivator Hda	2.72978	1.51501e-07		1.11135	0.0286189
1635	Alvin_1635	CDP-alcohol phosphatidyltransferase	1.22955	0.40468		0.919544	0.0266124
1636	Alvin_1636	phosphoribosylformylglycinamidine cyclo-ligase	0.495818	3.29114e-05		0.603769	0.121542
1637	Alvin_1637	phosphoribosylglycinamide formyltransferase	0.485207	1.21448e-05		0.535919	0.164234
1638	Alvin_1638	protein of unknown function DUF1566	0.575092	0.00131841		0.74518	0.201294
1639	Alvin_1639	hypothetical protein Alvin_1639	0.51088	0.00036196		0.767843	0.184072
1640	Alvin_1640	hypothetical protein Alvin_1640	0.562676	0.00114079		0.511312	0.123985
1641	Alvin_1641	NUDIX hydrolase	1.27846	0.129457		1.8827	0.199226
1642	Alvin_1642	two component transcriptional regulator PhoB, winged helix family	0.88694	0.629254		1.14778	0.0962276
1643	Alvin_1643	PAS/PAC sensor signal transduction histidine kinase	0.910181	0.726393		0.592101	0.237686
1644	Alvin_1644	integration host factor, beta subunit	0.248446	1.36303e-14		0.316934	0.0103531
1645	Alvin_1645	ribosomal protein S1	0.221224	8.4464e-11		0.224707	0.295361
1646	Alvin_1646	cytidylate kinase	0.620461	0.0495646		0.480159	0.254408
1647	Alvin_1647	3-phosphoshikimate 1-carboxyvinyltransferase	0.379799	2.06347e-09		0.816377	0.0681181
1648	Alvin_1648	protein of unknown function UPF0044	0.380743	2.56975e-06		0.747416	0.31989
1649	Alvin_1649	deoxycytidine triphosphate deaminase	0.614516	0.0488793		1.1991	0.447176
1650	Alvin_1650	UDP-glucose 4-epimerase	1.43437	0.0104916		0.958751	0.340164
1651	Alvin_1651	hypothetical protein Alvin_1651	1.05928	0.824971		1.63218	0.369794
1652	Alvin_1652	protein of unknown function DUF339	0.918963	0.847767		1.77924	0.25957
1653	Alvin_1653	succinate dehydrogenase and fumarate reductase iron-sulfur protein	0.925285	0.623231		1.88387	0.0453593
1654	Alvin_1654	toxic anion resistance family protein	2.66764	1.46776e-10		1.23084	0.331975
1655	Alvin_1655	hypothetical protein Alvin_1655	3.88233	8.78917e-16		1.24341	0.0074656
1656	Alvin_1656	Entericidin EcnAB	0.771098	0.824311		#DIV/0!	0.109838
1657	Alvin_1657	hypothetical protein Alvin_1657	2.02981	0.0274472		1.01795	0.272774
1658	Alvin_1658	MIP family channel protein	1.52575	0.0135328		1.17483	0.43161
1659	Alvin_1659	Ribonucleoside-diphosphate reductase	1.09863	0.7236		0.664369	0.433922
1660	Alvin_1660	aminoglycoside phosphotransferase	1.12301	0.616701		0.597112	0.273699
1661	Alvin_1661	hypothetical protein Alvin_1661	1.01008	0.975109		0.807237	0.229769
1662	Alvin_1662	Colicin V production protein	0.725258	0.0462222		0.658381	0.236719
1663	Alvin_1663	Sporulation domain protein	0.623988	0.0142362		0.497153	0.296794
1664	Alvin_1664	CinA domain protein	1.4046	0.186394		1.25621	0.41277
1665	Alvin_1665	protein of unknown function DUF861 cupin_3	1.26056	0.217935		2.65309	0.209262
1666	Alvin_1666	protein of unknown function DUF302	1.55582	0.00532592		1.55701	0.403786
1667	Alvin_1667	cysteine-rich small domain protein	0.794302	0.187082		0.426173	0.381236
1668	Alvin_1668	oxaloacetate decarboxylase alpha subunit	1.10354	0.546655		0.31757	0.170656
1669	Alvin_1669	acetyl-CoA carboxylase, biotin carboxylase	1.15129	0.442357		0.239652	0.18345
1670	Alvin_1670	Sel1 domain protein repeat-containing protein	2.34044	7.90725e-08		1.56571	0.0810754
1671	Alvin_1671	phosphoribosylglycinamide formyltransferase 2	2.45934	2.83059e-07		0.82347	0.189613
1672	Alvin_1672	TonB-dependent receptor	0.819891	0.324928		0.620705	0.258694
1673	Alvin_1673	periplasmic binding protein	0.43577	0.0013833		0.890358	0.216277
1674	Alvin_1674	transport system permease protein	0.52881	0.00701294		0.605443	0.036295
1675	Alvin_1675	ABC transporter related protein	0.417554	7.6904e-06		0.627637	0.192213
1676	Alvin_1676	protein of unknown function DUF364	0.407965	7.58538e-06		1.09748	0.0331053
1677	Alvin_1677	heavy metal translocating P-type ATPase	0.457208	8.07319e-05		1.90033	0.0013278
1678	Alvin_1678	hypothetical protein Alvin_1678	0.566304	0.0195634		1.20765	0.00464029
1679	Alvin_1679	carbon monoxide dehydrogenase subunit G	0.507219	0.0122537		1.15677	0.0746652
1680	Alvin_1680	hypothetical protein Alvin_1680	0.494668	0.00733793		1.30509	0.000340796
1681	Alvin_1681	hypothetical protein Alvin_1681	0.610156	0.037832		1.39072	0.198893
1682	Alvin_1682	NAD-dependent epimerase/dehydratase	0.44932	0.00309221		3.77534	0.172927
1683	Alvin_1683	protein of unknown function DUF1008	0.54144	0.0236844		#DIV/0!	0.00580085
1684	Alvin_1684	Coproporphyrinogen dehydrogenase	0.396837	3.13308e-10		2.97382	0.00448487
1685	Alvin_1685	hypothetical protein Alvin_1685	0.395183	0.000935969		1.32214	0.478456
1686	Alvin_1686	hypothetical protein Alvin_1686	4.37746	0.285341		2.92018	0.427631
1687	Alvin_1687	ATP dependent RNA helicase	0.166791	6.56322e-06		2.64854	0.0988519
1688	Alvin_1688	Antibiotic biosynthesis monooxygenase	0.151066	1.47842e-06		5.00683	0.00288841
1689	Alvin_1689	periplasmic binding protein	0.206195	9.39864e-15		1.52425	0.1199
1690	Alvin_1690	transport system permease protein	0.199945	6.12014e-13		1.37414	0.0444216
1691	Alvin_1691	ABC transporter related protein	0.219095	4.77369e-08		1.73994	0.15052
1692	Alvin_1692	TonB-dependent hemoglobin/transferrin/lactoferrin family receptor	0.468435	0.00382442		1.991	0.425687
1693	Alvin_1693	hypothetical protein Alvin_1693	0.61626	0.0122908		#DIV/0!	0.0081215
1694	Alvin_1694	cytochrome c class I	0.538034	0.0578173		2.96523	0.234253
1695	Alvin_1695	integrase family protein	1.07946	0.731003		1.16361	0.269727
1696	Alvin_1696	hypothetical protein Alvin_1696	1.42332	0.496864		1.52352	0.270157
1697	Alvin_1697	addiction module toxin, RelE/StbE family	0.955453	0.884452		1.25085	0.295273
1698	Alvin_1698	hypothetical protein Alvin_1698	1.31425	0.430134		1.37318	0.243155
1699	Alvin_1699	DNA binding domain protein, excisionase family	1.51213	0.476639		#DIV/0!	0.30817
1700	Alvin_1700	phage transcriptional regulator, AlpA	0.401166	0.26714		2.12131	0.0122373
1701	Alvin_1701	hypothetical protein Alvin_1701	2.12819	0.00170782		0.689125	0.00741119
1702	Alvin_1702	hypothetical protein Alvin_1702	2.71472	1.08473e-07		#DIV/0!	0.403263
1703	Alvin_1703	hypothetical protein Alvin_1703	3.57033	6.24857e-06		1.93017	0.243251
1704	Alvin_1704	single-strand binding protein/Primosomal replication protein n	2.50105	0.0143948		1.00403	0.239565
1705	Alvin_1705	hypothetical protein Alvin_1705	3.26288	0.000421283		2.64066	----
1706	Alvin_1706	hypothetical protein Alvin_1706	1.68907	0.0961415		0.948957	0.279955
1707	Alvin_1707	hypothetical protein Alvin_1707	0.585237	0.364126		0.564709	0.346805
1708	Alvin_1708	hypothetical protein Alvin_1708	4.54293	0.271952		0.692713	0.256426
1709	Alvin_1709	hypothetical protein Alvin_1709	0.887097	0.764482		#DIV/0!	0.225233
1710	Alvin_1710	hypothetical protein Alvin_1710	0.717953	0.611202		0.637018	0.00610254
1711	Alvin_1711	hypothetical protein Alvin_1711	0.103109	1.76495e-08		0.608701	0.053128
1712	Alvin_1712	hypothetical protein Alvin_1712	0.17903	2.14246e-12		#DIV/0!	0.122772
1713	Alvin_1713	isochorismatase hydrolase	0.86092	0.619668		0.204912	0.0367818
1714	Alvin_1714	Three-deoxy-D-manno-octulosonic-acid transferase domain protein	0.765544	0.242747		0.434774	0.10782
1715	Alvin_1715	pyridoxal phosphate biosynthetic protein PdxJ	0.935419	0.742126		#DIV/0!	0.447133
1716	Alvin_1716	DNA repair protein RecO	0.952027	0.874915		1.36552	0.41557
1717	Alvin_1717	GTP-binding protein Era	0.588256	0.0134752		0.582152	0.357936
1718	Alvin_1718	ribonuclease III	0.756711	0.187082		0.339649	0.449723
1719	Alvin_1719	hypothetical protein Alvin_1719	0.976567	0.911166		0.383442	0.000125747
1720	Alvin_1720	signal peptidase I	1.04842	0.787888		0.837047	0.0102513
1721	Alvin_1721	GTP-binding protein LepA	0.39357	3.13308e-10		0.504396	0.267919
1722	Alvin_1722	protease Do	1.29457	0.136273		0.565928	0.251852
1723	Alvin_1723	positive regulator of sigma E, RseC/MucC	1.73592	0.00529651		0.478526	0.0217531
1724	Alvin_1724	sigma E regulatory protein, MucB/RseB	2.48201	1.57906e-06		0.86879	0.0018649
1725	Alvin_1725	anti sigma-E protein, RseA	2.95509	5.14836e-10		1.24545	0.085094
1726	Alvin_1726	RNA polymerase, sigma-24 subunit, ECF subfamily	3.28265	9.58184e-09		1.60684	0.0140062
1727	Alvin_1727	L-aspartate oxidase	1.27558	0.16708		0.801964	0.0846918
1728	Alvin_1728	CoA-binding domain protein	1.53356	0.00423019		1.37699	0.103946
1729	Alvin_1729	Histone deacetylase	1.25763	0.161685		1.26037	0.211766
1730	Alvin_1730	Integrase catalytic region	0.311918	3.19613e-12		0.306299	0.00384464
1731	#N/A	#N/A	#N/A	#N/A		#N/A	0.0556333
1732	Alvin_1732	transposase IS3/IS911 family protein	0.62464	0.0709133		0.398167	0.230397
1733	Alvin_1733	peptidase M15D vanX D-ala-D-ala dipeptidase	0.636775	0.205386		1.07466	0.274701
1734	Alvin_1734	Protein of unknown function DUF2269, transmembrane	0.229262	9.49281e-08		0.504897	0.090349
1735	Alvin_1735	transcriptional coactivator/pterin dehydratase	1.14897	0.55615		4.18238	0.288158
1736	#N/A	#N/A	#N/A	#N/A		#N/A	0.24812
1737	Alvin_1737	Dinitrogenase iron-molybdenum cofactor biosynthesis protein	0.127158	1.90373e-15		0.185691	0.490686
1738	Alvin_1738	Cobyrinic acid ac-diamide synthase	0.097788	7.79526e-38		0.0625351	0.25393
1739	Alvin_1739	Cobyrinic acid ac-diamide synthase	0.0279399	1.22971e-51		0.206906	0.153863
1740	Alvin_1740	Dinitrogenase iron-molybdenum cofactor biosynthesis protein	0.0224201	4.94179e-36		0.0625469	0.460977
1741	Alvin_1741	hypothetical protein Alvin_1741	0.013445	3.70464e-36		0.056875	0.326606
1742	Alvin_1742	protein of unknown function DUF134	0.305575	0.0456934		0.236814	0.470797
1743	Alvin_1743	hypothetical protein Alvin_1743	1.02874	0.912887		1.42937	0.146142
1744	Alvin_1744	GTP-binding protein HSR1-related protein	0.808815	0.370644		1.0428	0.353197
1745	Alvin_1745	hypothetical protein Alvin_1745	0.982642	0.9474		0.740241	0.342845
1746	Alvin_1746	membrane protein involved in aromatic hydrocarbon degradation	1.94616	0.000663315		0.595375	0.445902
1747	Alvin_1747	hypothetical protein Alvin_1747	0.86805	0.564096		0.39635	0.252419
1748	#N/A	#N/A	#N/A	#N/A		#N/A	0.0911711
1749	Alvin_1749	phosphate uptake regulator, PhoU	0.990281	0.968857		#DIV/0!	0.0190224
1750	Alvin_1750	multi-sensor hybrid histidine kinase	1.44273	0.0146551		#DIV/0!	0.499333
1751	Alvin_1751	histidine kinase	0.717721	0.0262149		#DIV/0!	0.279747
1752	Alvin_1752	phosphoesterase PA-phosphatase related protein	1.22427	0.404155		1.74311	0.158384
1753	Alvin_1753	tRNA synthetase class II (D K and N)	0.219978	8.56965e-22		#DIV/0!	0.327683
1754	Alvin_1754	translation elongation factor P	0.203802	2.90077e-13		0.403435	0.113059
1755	Alvin_1755	lysine 2,3-aminomutase YodO family protein	1.0574	0.772167		0.851043	0.320975
1756	Alvin_1756	diguanylate phosphodiesterase	0.960064	0.82719		1.37409	0.410413
1757	Alvin_1757	Lytic transglycosylase catalytic	1.87588	0.00123402		#DIV/0!	0.329872
1758	Alvin_1758	OmpA/MotB domain protein	0.886771	0.546655		1.31654	0.184617
1759	Alvin_1759	hypothetical protein Alvin_1759	1.05171	0.793525		0.818096	0.166513
1760	Alvin_1760	Cobyrinic acid ac-diamide synthase	1.08015	0.668528		0.766623	0.261633
1761	Alvin_1761	hypothetical protein Alvin_1761	1.47802	0.0732714		0.679353	0.352695
1762	Alvin_1762	hypothetical protein Alvin_1762	1.31027	0.168048		1.0967	0.492412
1763	Alvin_1763	acriflavin resistance protein	0.845586	0.481263		0.663314	0.270043
1764	Alvin_1764	efflux transporter, RND family, MFP subunit	0.648992	0.0195549		0.340425	0.0562038
1765	Alvin_1765	Phosphatidylglycerophosphatase	1.58148	0.0161514		1.27531	0.193114
1766	Alvin_1766	thiamine-monophosphate kinase	1.19325	0.318665		1.12872	0.328499
1767	Alvin_1767	NusB antitermination factor	1.10163	0.614583		#DIV/0!	0.124643
1768	Alvin_1768	6,7-dimethyl-8-ribityllumazine synthase	1.54871	0.0332313		0.564341	0.255617
1769	Alvin_1769	3,4-dihydroxy-2-butanone 4-phosphate synthase	1.23	0.317668		1.18468	0.188239
1770	Alvin_1770	riboflavin synthase, alpha subunit	1.75973	0.00074089		0.737498	0.04851
1771	Alvin_1771	response regulator receiver protein	1.17766	0.349901		0.797467	0.105371
1772	Alvin_1772	riboflavin biosynthesis protein RibD	1.31032	0.190205		0.826463	0.128573
1773	Alvin_1773	ATP-cone domain protein	1.29425	0.173481		1.53055	0.0149059
1774	Alvin_1774	Glycine hydroxymethyltransferase	0.871298	0.371184		1.01397	0.100206
1775	Alvin_1775	hypothetical protein Alvin_1775	0.940655	0.758765		0.470916	0.0398602
1776	Alvin_1776	alpha/beta hydrolase fold protein	2.91277	9.05247e-13		0.823841	0.0567334
1777	Alvin_1777	transcriptional regulator, LysR family	0.775928	0.109455		1.04555	0.0607665
1778	Alvin_1778	exosortase 1 system-associated amidotransferase 1	0.781838	0.0944047		0.763678	0.254331
1779	Alvin_1779	sugar transferase, PEP-CTERM/EpsH1 system associated	0.702103	0.036484		1.05417	0.0791502
1780	Alvin_1780	exosortase 1	0.889129	0.457254		#DIV/0!	0.222425
1781	Alvin_1781	sugar transferase, PEP-CTERM/EpsH1 system associated	0.950546	0.799139		0.736394	0.169718
1782	Alvin_1782	FemAB-related protein, PEP-CTERM system-associated	0.873483	0.435163		1.14122	----
1783	Alvin_1783	polysaccharide deactylase family protein, PEP-CTERM locus subfamily	0.774984	0.119148		1.47831	0.118366
1784	Alvin_1784	PEP-CTERM system associated protein	0.662703	0.0432797		1.22238	0.0744115
1785	Alvin_1785	protein-tyrosine kinase	0.764811	0.0713574		1.46393	0.0790584
1786	Alvin_1786	polysaccharide chain length determinant protein, PEP-CTERM locus subfamily	0.697325	0.0249956		0.973657	0.013444
1787	Alvin_1787	polysaccharide export protein	0.646159	0.0291775		0.769722	0.0341805
1788	Alvin_1788	two component, sigma54 specific, transcriptional regulator, Fis family	0.713873	0.0232797		1.79703	0.082015
1789	Alvin_1789	multi-sensor signal transduction histidine kinase	0.770156	0.062555		0.877404	0.454215
1790	#N/A	#N/A	#N/A	#N/A		#N/A	0.186416
1791	#N/A	#N/A	#N/A	#N/A		#N/A	0.00665629
1792	#N/A	#N/A	#N/A	#N/A		#N/A	0.000609861
1793	Alvin_1793	Methyltransferase type 11	0.700281	0.072948		1.20017	0.000110275
1794	Alvin_1794	hypothetical protein Alvin_1794	1.04205	0.826832		1.78576	0.00168491
1795	Alvin_1795	TDP-4-keto-6-deoxy-D-glucose transaminase	0.722682	0.190205		1.26004	0.00328535
1796	Alvin_1796	Methyltransferase type 12	0.59635	0.0187038		0.989396	0.341375
1797	Alvin_1797	GtrA family protein	0.475176	0.0044729		2.45847	0.108675
1798	Alvin_1798	GCN5-related N-acetyltransferase	0.983119	0.944102		1.04716	0.00608661
1799	Alvin_1799	glycosyl transferase family 2	1.31514	0.152932		1.0619	0.00732052
1800	Alvin_1800	aminoglycoside 3-N-acetyltransferase	1.25385	0.162508		0.857493	0.00204391
1801	Alvin_1801	polysaccharide biosynthesis protein	1.07432	0.740497		0.750398	0.0149371
1802	Alvin_1802	hypothetical protein Alvin_1802	1.56223	0.000943075		0.860752	0.0544163
1803	Alvin_1803	hypothetical protein Alvin_1803	2.01667	2.73028e-06		0.893695	0.110138
1804	Alvin_1804	Integrase catalytic region	1.9445	9.92966e-07		0.912284	0.039565
1805	Alvin_1805	Tetratricopeptide repeat protein	1.92355	5.92827e-05		1.30593	----
1806	Alvin_1806	hypothetical protein Alvin_1806	1.2615	0.191951		1.45064	0.130983
1807	Alvin_1807	hydrolase-like 2, exosortase system type 1 associated	0.898343	0.601745		1.87124	0.0399619
1808	Alvin_1808	hydrolase-like 1, exosortase system type 1 associated	1.07447	0.679905		1.55998	0.0124194
1809	Alvin_1809	acyl-CoA ligase (AMP-forming), exosortase system type 1 associated	1.52062	0.00559475		0.888983	0.142082
1810	Alvin_1810	pyridoxal-dependent decarboxylase, exosortase system type 1 associated	1.41279	0.0271018		1.60233	0.109947
1811	Alvin_1811	hypothetical protein Alvin_1811	1.46558	0.0190949		#DIV/0!	0.186264
1812	Alvin_1812	Asparagine synthase (glutamine-hydrolyzing)	1.47048	0.0117113		1.01664	0.0108875
1813	Alvin_1813	Sel1 domain protein repeat-containing protein	1.18443	0.325721		0.861987	0.00101744
1814	Alvin_1814	precorrin-6y C5,15-methyltransferase (decarboxylating), CbiE subunit	1.07324	0.728446		0.788386	0.0695215
1815	Alvin_1815	diguanylate cyclase	1.16166	0.399193		#DIV/0!	0.445939
1816	Alvin_1816	heavy metal translocating P-type ATPase	0.852833	0.389262		#DIV/0!	0.0203852
1817	Alvin_1817	CobB/CobQ domain protein glutamine amidotransferase	0.410009	2.95733e-06		0.655902	0.181801
1818	Alvin_1818	protein of unknown function DUF21	0.326327	3.96671e-09		1.32576	0.197579
1819	Alvin_1819	protein of unknown function DUF21	0.422676	1.28468e-06		0.696734	----
1820	Alvin_1820	cobalamin (vitamin B12) biosynthesis CbiG protein	1.05346	0.906221		0.675214	0.0105094
1821	Alvin_1821	NERD domain protein	1.26126	0.405543		1.90857	0.132295
1822	Alvin_1822	Protein of unknown function DUF2233, periplasmic	1.46579	0.0626969		0.490596	0.0192675
1823	Alvin_1823	filamentation induced by cAMP protein Fic	1.39517	0.0747537		0.704407	0.216925
1824	#N/A	#N/A	#N/A	#N/A		#N/A	0.202673
1825	Alvin_1825	ABC transporter related protein	0.891512	0.643		0.841924	0.156465
1826	Alvin_1826	transport system permease protein	1.31364	0.429585		0.776147	0.202176
1827	Alvin_1827	putative ABC transporter, periplasmic protein; putative iron transporter	0.998686	0.995538		0.855923	0.134572
1828	Alvin_1828	cobalbumin biosynthesis protein	1.08329	0.807665		2.0238	0.058132
1829	Alvin_1829	alanine racemase	0.790188	0.242402		#DIV/0!	0.00797162
1830	Alvin_1830	OsmC family protein	2.6212	2.5527e-06		#DIV/0!	0.157402
1831	Alvin_1831	hypothetical protein Alvin_1831	1.91863	0.00389907		0.988922	0.0945602
1832	Alvin_1832	protein of unknown function DUF185	1.09921	0.637149		0.757505	0.102257
1833	Alvin_1833	dihydroneopterin aldolase	1.55681	0.132086		0.737142	0.0797268
1834	Alvin_1834	protein of unknown function DUF205	1.08523	0.691524		0.675588	0.00669249
1835	Alvin_1835	alpha/beta hydrolase fold protein	1.25249	0.255049		0.685074	0.0886292
1836	Alvin_1836	PAS/PAC sensor signal transduction histidine kinase	0.986025	0.944102		1.32223	0.0909472
1837	Alvin_1837	putative lipoprotein	1.61672	0.00575747		1.07201	0.0642229
1838	Alvin_1838	protein of unknown function DUF839	1.33652	0.100529		0.982564	0.3763
1839	Alvin_1839	metalloendopeptidase, glycoprotease family	1.04503	0.820299		0.524197	0.0667178
1840	Alvin_1840	ribosomal protein S21	0.140464	3.35721e-27		0.317492	0.0001057
1841	Alvin_1841	hypothetical protein Alvin_1841	0.114482	1.2522e-64		0.327235	0.000841286
1842	Alvin_1842	DNA primase	0.927384	0.771423		0.214521	0.0495555
1843	Alvin_1843	RNA polymerase, sigma 70 subunit, RpoD	1.68001	0.00844312		1.79993	0.00219442
1844	Alvin_1844	ABC transporter related protein	1.57116	0.0111338		0.889971	0.0019413
1845	Alvin_1845	putative phage repressor	1.12277	0.624752		1.33159	5.13221e-05
1846	Alvin_1846	cytochrome c class I	1.79626	8.18732e-05		1.49878	0.00327894
1847	Alvin_1847	ribonucleoside-diphosphate reductase, alpha subunit	1.06827	0.81107		0.588207	0.00107036
1848	Alvin_1848	isocitrate lyase	11.3954	1.05582e-35		979.81	0.0154882
1849	Alvin_1849	pyridoxamine 5'-phosphate oxidase	1.06718	0.830523		2.88549	0.14
1850	Alvin_1850	hypothetical protein Alvin_1850	0.693473	0.0534475		0.661353	0.397763
1851	Alvin_1851	dihydrodipicolinate reductase	0.884588	0.45659		0.942558	0.007762
1852	Alvin_1852	acriflavin resistance protein	1.03592	0.846302		0.880697	0.0684142
1853	Alvin_1853	efflux transporter, RND family, MFP subunit	1.00939	0.97291		#DIV/0!	0.441557
1854	Alvin_1854	AMP-dependent synthetase and ligase	1.08858	0.628323		#DIV/0!	0.467816
1855	Alvin_1855	A/G-specific adenine glycosylase	0.889924	0.552257		#DIV/0!	0.278912
1856	Alvin_1856	Fe(II) trafficking protein YggX	4.58843	5.59191e-16		6.45279	0.0182777
1857	Alvin_1857	Nucleotidyl transferase	0.683155	0.0709133		0.315845	0.0028355
1858	Alvin_1858	ErfK/YbiS/YcfS/YnhG family protein	1.04919	0.85368		#DIV/0!	0.0212881
1859	Alvin_1859	diguanylate cyclase	1.61339	0.00138568		#DIV/0!	0.00650794
1860	Alvin_1860	hypothetical protein Alvin_1860	1.4105	0.0524212		3.23714	0.342597
1861	Alvin_1861	membrane-flanked domain protein	1.32573	0.130344		4.57351	0.156974
1862	Alvin_1862	protein of unknown function Spy-related protein	0.358903	3.60575e-11		2.49496	0.19712
1863	Alvin_1863	CDP-diacylglycerol/serine O-phosphatidyltransferase	0.311384	2.10991e-13		0.878109	0.118585
1864	Alvin_1864	NADH dehydrogenase (ubiquinone) 24 kDa subunit	1.46063	0.0207823		1.52986	0.0134411
1865	Alvin_1865	NADH dehydrogenase (quinone)	1.32291	0.0710427		1.31211	0.0956402
1866	Alvin_1866	NADH:ubiquinone oxidoreductase, subunit G, iron-sulphur binding protein	1.4509	0.0286503		1.49931	0.254478
1867	Alvin_1867	NADH ubiquinone oxidoreductase 20 kDa subunit	2.17938	4.25684e-05		#DIV/0!	0.110333
1868	Alvin_1868	nickel-dependent hydrogenase large subunit	2.25542	7.55778e-08		1.43986	0.0147255
1869	Alvin_1869	hydrogenase maturation protease	1.32553	0.172845		1.17151	0.00192898
1870	#N/A	#N/A	#N/A	#N/A		#N/A	0.0172167
1871	Alvin_1871	AAA ATPase	0.615208	0.00599151		0.350162	0.00183304
1872	Alvin_1872	methyl-accepting chemotaxis sensory transducer with Pas/Pac sensor	1.20765	0.23769		0.730884	0.00301149
1873	Alvin_1873	multi-sensor hybrid histidine kinase	0.781773	0.132738		0.590969	0.00398464
1874	Alvin_1874	hypothetical protein Alvin_1874	2.18312	6.00406e-05		#DIV/0!	0.433274
1875	Alvin_1875	hypothetical protein Alvin_1875	1.48131	0.476922		2.46286	0.207015
1876	Alvin_1876	Dinitrogenase iron-molybdenum cofactor biosynthesis protein	2.49631	8.5887e-05		#DIV/0!	0.112703
1877	Alvin_1877	4Fe-4S ferredoxin iron-sulfur binding domain protein	4.14321	0.000533288		#DIV/0!	0.144783
1878	Alvin_1878	nitrogen fixation protein FixT	10.2697	0.00255622		1.34577	0.266492
1879	Alvin_1879	nitrogenase molybdenum-iron protein beta chain	3.47806	3.08182e-12		#DIV/0!	0.0595988
1880	Alvin_1880	nitrogenase molybdenum-iron protein alpha chain	2.97256	1.2864e-09		5.29087	0.0609813
1881	Alvin_1881	nitrogenase iron protein	1.46218	0.0692509		1.52779	0.0732334
1882	Alvin_1882	NAD(+)--dinitrogen-reductase ADP-D-ribosyltransferase	0.764516	0.161637		#DIV/0!	0.00567972
1883	Alvin_1883	methyl-accepting chemotaxis sensory transducer	2.17037	1.32652e-07		0.736468	0.00230589
1884	Alvin_1884	type IV pilus assembly PilZ	1.22831	0.341288		0.702016	0.132777
1885	Alvin_1885	DNA polymerase III, delta prime subunit	0.975675	0.911472		0.635097	0.0427209
1886	Alvin_1886	thymidylate kinase	1.14346	0.612802		0.455199	0.0307129
1887	Alvin_1887	aminodeoxychorismate lyase	1.23682	0.250374		1.01413	0.260848
1888	Alvin_1888	aminodeoxychorismate lyase	0.350368	8.66569e-11		0.743931	0.0201096
1889	Alvin_1889	3-oxoacyl-(acyl-carrier-protein) synthase 2	0.328829	9.72301e-15		0.245376	0.0571209
1890	Alvin_1890	acyl carrier protein	0.213856	2.07576e-15		0.166935	0.0134553
1891	Alvin_1891	3-oxoacyl-(acyl-carrier-protein) reductase	0.723782	0.0310164		0.464025	0.0177658
1892	Alvin_1892	malonyl CoA-acyl carrier protein transacylase	0.363804	3.27417e-10		0.221095	0.117212
1893	Alvin_1893	3-oxoacyl-(acyl-carrier-protein) synthase III	0.220525	3.27833e-09		0.358702	0.284112
1894	Alvin_1894	fatty acid/phospholipid synthesis protein PlsX	0.261305	1.01491e-14		0.226561	0.345505
1895	Alvin_1895	ribosomal protein L32	0.662699	0.3208		0.247867	0.432732
1896	Alvin_1896	protein of unknown function DUF177	0.22255	6.98646e-19		0.526516	0.43917
1897	Alvin_1897	two component transcriptional regulator, LuxR family	1.35915	0.149502		4.91668	0.143266
1898	Alvin_1898	2-amino-4-hydroxy-6-hydroxymethyldihydropteridine pyrophosphokinase	1.03267	0.895324		1.21944	0.420845
1899	Alvin_1899	hypothetical protein Alvin_1899	0.961066	0.819282		0.807328	0.40362
1900	Alvin_1900	TPR repeat-containing protein	1.14841	0.454335		#DIV/0!	0.0378066
1901	Alvin_1901	von Willebrand factor type A	1.64487	0.018876		1.07443	0.374478
1902	Alvin_1902	hypothetical protein Alvin_1902	1.16487	0.51176		0.962644	0.0978865
1903	Alvin_1903	protein of unknown function DUF58	1.44694	0.142925		0.976552	0.0337878
1904	Alvin_1904	ATPase associated with various cellular activities AAA_3	1.85023	0.00605516		0.509087	0.0263358
1905	Alvin_1905	sulfur globule protein SgpA	0.6262	0.204006		1.10785	0.0586422
1906	Alvin_1906	acetyl-CoA carboxylase, biotin carboxylase	0.570753	0.00095346		0.220032	0.0914367
1907	Alvin_1907	acetyl-CoA carboxylase, biotin carboxyl carrier protein	0.593176	0.0222671		0.519243	0.390157
1908	Alvin_1908	3-dehydroquinate dehydratase, type II	0.595152	0.000443477		0.433695	0.00688674
1909	Alvin_1909	alkyl hydroperoxide reductase/ Thiol specific antioxidant/ Mal allergen	1.66411	0.004107		1.10908	0.0282458
1910	Alvin_1910	cytochrome c biogenesis protein transmembrane region	1.70786	0.0150615		0.69096	0.0310361
1911	Alvin_1911	CutA1 divalent ion tolerance protein	1.83373	0.0333805		0.830783	0.401704
1912	Alvin_1912	FxsA cytoplasmic membrane protein	1.35309	0.102532		1.07258	0.0139989
1913	Alvin_1913	type IV pilus assembly PilZ	1.47781	0.017137		2.14592	0.0129326
1914	Alvin_1914	heat shock protein DnaJ domain protein	1.86976	1.79773e-05		2.56831	0.0121725
1915	Alvin_1915	hypothetical protein Alvin_1915	1.45996	0.0569809		#DIV/0!	0.0358688
1916	Alvin_1916	VacJ family lipoprotein	0.88907	0.461728		1.68407	0.423189
1917	Alvin_1917	ribonuclease T	1.07722	0.648016		1.1157	0.0399278
1918	Alvin_1918	glutaredoxin-like protein	1.45661	0.0889661		11.6672	0.161115
1919	Alvin_1919	asparagine synthase family amidotransferase	1.71093	0.000430656		1.37441	0.348331
1920	Alvin_1920	Superoxide dismutase	2.65171	4.17533e-06		25.6679	0.00890992
1921	Alvin_1921	acetylornithine and succinylornithine aminotransferase	0.284792	1.81063e-13		0.707098	0.108248
1922	Alvin_1922	ornithine carbamoyltransferase	0.286049	1.33704e-10		0.965883	0.0144822
1923	Alvin_1923	NUDIX hydrolase	0.630899	0.0110945		0.755876	0.0374065
1924	Alvin_1924	microcompartments protein	1.01881	0.926383		1.15536	0.029841
1925	Alvin_1925	dihydroxy-acid dehydratase	0.422722	2.6187e-09		0.858459	0.00838434
1926	Alvin_1926	molybdenum cofactor biosynthesis protein B	0.772892	0.303845		1.21646	0.0138267
1927	Alvin_1927	molybdenum cofactor synthesis domain protein	1.44678	0.0622178		0.820825	0.15242
1928	Alvin_1928	molybdopterin converting factor, subunit 1	1.23687	0.346991		0.76793	0.260822
1929	Alvin_1929	hypothetical protein Alvin_1929	1.5597	0.0289721		0.887287	0.161787
1930	Alvin_1930	plasmid stabilization system	1.57344	0.157766		2.18455	0.398005
1931	Alvin_1931	glycolate oxidase, subunit GlcD	1.80636	0.000354151		4.3527	0.00514015
1932	Alvin_1932	hypothetical protein Alvin_1932	1.19853	0.251472		2.053	0.313131
1933	Alvin_1933	glucose-1-phosphate cytidylyltransferase	1.0378	0.834667		1.1761	0.155245
1934	Alvin_1934	CDP-glucose 4,6-dehydratase	1.10865	0.564096		0.69306	0.290428
1935	Alvin_1935	dTDP-4-dehydrorhamnose 3,5-epimerase	1.37577	0.146211		1.00326	0.0927562
1936	Alvin_1936	NAD-dependent epimerase/dehydratase	1.55525	0.0192882		#DIV/0!	0.0352316
1937	Alvin_1937	Radical SAM domain protein	2.98387	9.92647e-16		2.60466	----
1938	Alvin_1938	Radical SAM domain protein	1.36277	0.147614		2.36448	0.00779762
1939	Alvin_1939	Radical SAM domain protein	0.974881	0.903444		1.69249	0.394631
1940	Alvin_1940	glycosyl transferase group 1	0.949642	0.763091		1.85456	0.239057
1941	Alvin_1941	Radical SAM domain protein	0.926763	0.712728		1.1934	0.25005
1942	Alvin_1942	Dehydrogenase with different specificities (related to short-chain alcohol dehydrogenase)	0.947374	0.819824		#DIV/0!	0.285951
1943	Alvin_1943	Radical SAM domain protein	1.28022	0.122171		1.9621	0.174038
1944	Alvin_1944	methyltransferase FkbM family	0.954462	0.819824		1.01126	0.0351786
1945	Alvin_1945	hypothetical protein Alvin_1945	0.942068	0.74083		1.43045	0.0060927
1946	Alvin_1946	Cephalosporin hydroxylase	0.490571	1.79773e-05		1.87967	0.421944
1947	Alvin_1947	TPR repeat-containing protein	0.681564	0.0679669		#DIV/0!	0.00050688
1948	Alvin_1948	Tetratricopeptide TPR_2 repeat protein	1.22267	0.180235		1.97689	0.00752574
1949	Alvin_1949	hypothetical protein Alvin_1949	0.75855	0.107165		0.552639	0.0225603
1950	Alvin_1950	Methyltransferase type 11	1.00731	0.965966		0.995741	0.00154778
1951	Alvin_1951	flagellin domain protein	3.05817	4.33596e-11		1.21496	0.0028032
1952	Alvin_1952	flagellar protein FlaG protein	4.19419	3.60771e-25		1.68046	0.0532155
1953	Alvin_1953	flagellar hook-associated 2 domain protein	4.44249	6.94505e-25		1.3979	0.289335
1954	Alvin_1954	flagellar protein FliS	4.62524	1.19188e-14		1.10353	0.0094963
1955	Alvin_1955	hypothetical protein Alvin_1955	1.84476	0.00171592		#DIV/0!	0.00399896
1956	Alvin_1956	Phosphoserine transaminase	0.902658	0.609408		1.05006	0.150456
1957	Alvin_1957	peptide methionine sulfoxide reductase	1.16362	0.616701		2.14488	0.1031
1958	Alvin_1958	(NiFe) hydrogenase maturation protein HypF	0.702389	0.0979236		1.68375	0.238249
1959	Alvin_1959	helix-turn-helix domain protein	0.961586	0.891215		1.7432	0.00198305
1960	Alvin_1960	hemerythrin-like metal-binding protein	1.07241	0.714191		0.854519	0.359631
1961	Alvin_1961	succinate dehydrogenase or fumarate reductase, flavoprotein subunit	0.692768	0.067075		0.743451	0.241827
1962	Alvin_1962	succinate dehydrogenase, hydrophobic membrane anchor protein	1.29338	0.20105		0.573929	0.00856617
1963	Alvin_1963	succinate dehydrogenase, cytochrome b556 subunit	0.731635	0.0891893		0.570528	0.00562297
1964	Alvin_1964	hydrolase (HAD superfamily)-like protein	1.1149	0.517151		0.945494	0.0719897
1965	Alvin_1965	UDP-glucose 4-epimerase	1.22252	0.199058		1.03359	0.0694777
1966	Alvin_1966	NAD-dependent epimerase/dehydratase	1.07642	0.762491		0.969991	0.082768
1967	Alvin_1967	methyltransferase FkbM family	1.1384	0.483449		0.87455	0.0265092
1968	Alvin_1968	hydrolase (HAD superfamily)-like protein	1.06641	0.732055		1.21097	0.0184207
1969	Alvin_1969	hypothetical protein Alvin_1969	2.06622	0.00142659		0.904777	0.0833327
1970	Alvin_1970	hypothetical protein Alvin_1970	1.4076	0.058642		1.95727	0.285008
1971	Alvin_1971	Coproporphyrinogen dehydrogenase	2.62961	6.16054e-11		5.51285	0.138248
1972	Alvin_1972	Radical SAM domain protein	2.25702	4.48477e-09		4.09234	0.499523
1973	Alvin_1973	protein of unknown function DUF6 transmembrane	2.33859	6.98087e-05		7.05842	0.42289
1974	Alvin_1974	hypothetical protein Alvin_1974	1.05095	0.826537		0.657103	0.0751909
1975	Alvin_1975	Methyltransferase type 11	0.649536	0.00734779		0.632384	0.0120406
1976	Alvin_1976	metal dependent phosphohydrolase	1.3185	0.21921		0.700245	0.144334
1977	Alvin_1977	isoleucyl-tRNA synthetase	0.898542	0.598849		0.958255	0.485626
1978	Alvin_1978	lipoprotein signal peptidase	1.02631	0.911472		0.385955	0.0217059
1979	Alvin_1979	alpha-L-glutamate ligase, RimK family	0.743677	0.0973939		0.987327	0.256964
1980	Alvin_1980	hypothetical protein Alvin_1980	1.30134	0.216119		#DIV/0!	0.127302
1981	Alvin_1981	Citrate transporter	0.6686	0.0415099		0.28273	0.00344341
1982	Alvin_1982	ATP-dependent helicase HrpA	0.312273	3.6465e-09		0.348774	0.000216794
1983	Alvin_1983	response regulator receiver modulated diguanylate cyclase	0.576835	0.000954122		#DIV/0!	0.00597525
1984	Alvin_1984	DegT/DnrJ/EryC1/StrS aminotransferase	1.1957	0.312883		0.818807	0.00470983
1985	Alvin_1985	protein of unknown function DUF306 Meta and HslJ	0.750541	0.15689		0.563558	0.399117
1986	Alvin_1986	phosphoserine aminotransferase	0.64077	0.0170317		#DIV/0!	0.0837808
1987	Alvin_1987	DNA gyrase, A subunit	1.02653	0.913415		0.643851	0.009451
1988	Alvin_1988	diguanylate phosphodiesterase	1.30307	0.231481		#DIV/0!	0.0402504
1989	Alvin_1989	translation initiation factor, aIF-2BI family	0.798764	0.287221		0.965962	0.0195788
1990	Alvin_1990	amidohydrolase	1.0679	0.752277		0.548211	0.100322
1991	Alvin_1991	hypothetical protein Alvin_1991	0.973264	0.980343		#DIV/0!	0.218562
1992	Alvin_1992	ferredoxin	1.29644	0.171819		2.61634	0.00620715
1993	Alvin_1993	hypothetical protein Alvin_1993	1.85538	0.00456579		1.20875	0.00229036
1994	Alvin_1994	ubiquinone biosynthesis O-methyltransferase	1.95817	0.000623935		3.93646	0.00126097
1995	Alvin_1995	replicative DNA helicase	1.63007	0.00221991		1.56446	0.000108383
1996	Alvin_1996	hypothetical protein Alvin_1996	0.254184	0.0643624		0.474277	0.014694
1997	Alvin_1997	ribosomal protein L9	1.03728	0.920432		0.679001	0.00749994
1998	Alvin_1998	Protein of unknown function DUF2232, membrane	0.996877	0.990237		0.662517	0.00521166
[truncated: 1,304 more rows]
